# Supplementary material for: A multi-modal transformer for predicting global minimum adsorption energy
Source: Nat Commun. 2025 Apr 4;16:3232. doi: 10.1038/s41467-025-58499-7 (PMC11971357; doi:10.1038/s41467-025-58499-7)
Supplement: Supplementary file 4 — Source Data [file 41467_2025_58499_MOESM4_ESM.xlsx]

## Sheet: Figure 3a
dataset	unique surface types	unique adsorbate types	unique combinations
Alloy-GMAE	1916	12	11260
FG-GMAE	14	202	3308
OCD-GMAE	967	74	973

## Sheet: Figure 3b
GMAE (eV)	Alloy-GMAE	FG-GMAE	OCD-GMAE
-8	0	0	0.00084112
-7.94649	0	0	0.00086338
-7.89298	0	0	0.00088348
-7.83946	0	0	0.00090274
-7.78595	0	0	0.00092286
-7.73244	0	0	0.00094583
-7.67893	0	0	0.00097397
-7.62542	0	0	0.00100981
-7.57191	0	0	0.00105609
-7.51839	0	0	0.00111563
-7.46488	0	0	0.00119132
-7.41137	0	0	0.00128598
-7.35786	0	0	0.00140237
-7.30435	0	0	0.00154306
-7.25084	0	0	0.0017104
-7.19732	0	0	0.0019065
-7.14381	0	0	0.00213318
-7.0903	0	0	0.00239194
-7.03679	0	0	0.00268402
-6.98328	0	0	0.00301037
-6.92977	0	0	0.00337169
-6.87625	0	0	0.0037685
-6.82274	0	0	0.00420119
-6.76923	0	0	0.0046701
-6.71572	0	0	0.00517559
-6.66221	0	0	0.00571812
-6.6087	0	0	0.0062984
-6.55518	0	0	0.00691741
-6.50167	0	0	0.00757658
-6.44816	0	0	0.00827784
-6.39465	0	0	0.00902373
-6.34114	0	0	0.00981751
-6.28763	0	0	0.0106632
-6.23411	0	0	0.0115658
-6.1806	0	0	0.0125311
-6.12709	0	0	0.0135658
-6.07358	0	0	0.0146779
-6.02007	0	0	0.0158758
-5.96656	0	0	0.0171693
-5.91304	0	0	0.0185687
-5.85953	0	0	0.0200846
-5.80602	0	0	0.0217284
-5.75251	0	0	0.0235112
-5.699	0	0	0.0254437
-5.64548	0	0	0.027536
-5.59197	0	0	0.0297971
-5.53846	1e-08	0	0.032234
-5.48495	2e-08	0	0.0348517
-5.43144	4e-08	0	0.0376528
-5.37793	8e-08	0	0.0406369
-5.32441	1.8e-07	0	0.0438002
-5.2709	3.7e-07	0	0.0471357
-5.21739	7.5e-07	0	0.0506328
-5.16388	1.47e-06	0	0.0542777
-5.11037	2.84e-06	0	0.0580536
-5.05686	5.32e-06	0	0.0619407
-5.00334	9.76e-06	0	0.0659173
-4.94983	1.749e-05	0	0.0699604
-4.89632	3.065e-05	0	0.0740459
-4.84281	5.252e-05	0	0.0781503
-4.7893	8.81e-05	0	0.0822507
-4.73579	0.00014468	0	0.0863261
-4.68227	0.00023266	1e-08	0.0903578
-4.62876	0.00036641	5e-08	0.0943301
-4.57525	0.00056522	2.4e-07	0.0982306
-4.52174	0.00085413	1.06e-06	0.102051
-4.46823	0.00126467	4.11e-06	0.105785
-4.41472	0.00183523	1.37e-05	0.109432
-4.3612	0.00261097	3.943e-05	0.112992
-4.30769	0.00364314	9.82e-05	0.116471
-4.25418	0.00498773	0.00021244	0.119872
-4.20067	0.00670313	0.00040215	0.123203
-4.14716	0.00884701	0.00067451	0.126472
-4.09365	0.0114721	0.00102276	0.129685
-4.04013	0.0146211	0.00144164	0.13285
-3.98662	0.018321	0.00194619	0.13597
-3.93311	0.0225776	0.00256524	0.13905
-3.8796	0.0273704	0.00330186	0.142091
-3.82609	0.0326496	0.00409986	0.145095
-3.77258	0.0383364	0.00487123	0.148059
-3.71906	0.0443269	0.00558982	0.150982
-3.66555	0.0504997	0.00638421	0.15386
-3.61204	0.0567273	0.0075451	0.156692
-3.55853	0.0628893	0.00942286	0.159473
-3.50502	0.0688852	0.0122755	0.162203
-3.45151	0.0746437	0.0161653	0.164881
-3.39799	0.0801283	0.0209698	0.167507
-3.34448	0.0853353	0.026492	0.170085
-3.29097	0.0902867	0.0325798	0.172618
-3.23746	0.0950173	0.0391455	0.175111
-3.18395	0.0995599	0.046039	0.17757
-3.13043	0.103931	0.0528693	0.180002
-3.07692	0.108122	0.058969	0.182413
-3.02341	0.11209	0.0636304	0.184806
-2.9699	0.115766	0.0664925	0.187186
-2.91639	0.119057	0.067756	0.189552
-2.86288	0.121867	0.0680016	0.191901
-2.80936	0.124107	0.0677247	0.194224
-2.75585	0.125714	0.0669547	0.196511
-2.70234	0.126662	0.0652569	0.198743
-2.64883	0.126967	0.0621297	0.200899
-2.59532	0.126691	0.0575385	0.202953
-2.54181	0.125931	0.0522456	0.204874
-2.48829	0.124814	0.0477255	0.20663
-2.43478	0.123481	0.0457243	0.208185
-2.38127	0.122073	0.047703	0.209503
-2.32776	0.120724	0.0543811	0.210548
-2.27425	0.119548	0.0654522	0.211286
-2.22074	0.11864	0.0795153	0.211689
-2.16722	0.11807	0.094367	0.21173
-2.11371	0.117888	0.107768	0.211391
-2.0602	0.118126	0.118441	0.21066
-2.00669	0.118803	0.126704	0.209533
-1.95318	0.119932	0.134247	0.208013
-1.89967	0.121524	0.143247	0.206113
-1.84615	0.123594	0.155515	0.203851
-1.79264	0.126162	0.172228	0.201256
-1.73913	0.129258	0.194158	0.198358
-1.68562	0.132919	0.22189	0.195196
-1.63211	0.137181	0.255648	0.19181
-1.5786	0.142076	0.294847	0.188243
-1.52508	0.14762	0.337744	0.184537
-1.47157	0.153804	0.381471	0.180736
-1.41806	0.160582	0.422447	0.176879
-1.36455	0.167868	0.456988	0.173005
-1.31104	0.175536	0.481983	0.169147
-1.25753	0.183426	0.495549	0.165333
-1.20401	0.19136	0.497658	0.161589
-1.1505	0.199159	0.490637	0.157934
-1.09699	0.206669	0.479304	0.154381
-1.04348	0.213776	0.470503	0.15094
-0.989967	0.220417	0.471887	0.147618
-0.936455	0.226582	0.489948	0.144413
-0.882943	0.2323	0.527693	0.141325
-0.829431	0.23762	0.582912	0.138347
-0.77592	0.242574	0.648218	0.13547
-0.722408	0.247157	0.713227	0.132686
-0.668896	0.251296	0.767898	0.129981
-0.615385	0.254842	0.805188	0.127343
-0.561873	0.257578	0.821633	0.124758
-0.508361	0.259234	0.815994	0.122212
-0.45485	0.25953	0.787452	0.119693
-0.401338	0.258221	0.735084	0.117189
-0.347826	0.255146	0.659125	0.114687
-0.294314	0.250266	0.562965	0.112179
-0.240803	0.243696	0.454121	0.109658
-0.187291	0.235705	0.343207	0.107117
-0.133779	0.226696	0.241265	0.104554
-0.0802676	0.217167	0.156795	0.101969
-0.0267559	0.207653	0.0938386	0.0993614
0.0267559	0.198667	0.0518093	0.0967363
0.0802676	0.190645	0.0268483	0.0940991
0.133779	0.183903	0.0138153	0.091457
0.187291	0.178616	0.00796128	0.0888188
0.240803	0.174821	0.00578492	0.086194
0.294314	0.172425	0.00513001	0.0835932
0.347826	0.171241	0.00487433	0.0810268
0.401338	0.171015	0.00454556	0.0785055
0.45485	0.171464	0.0040329	0.0760396
0.508361	0.172304	0.00340536	0.0736387
0.561873	0.17327	0.00278962	0.0713115
0.615385	0.174135	0.00228519	0.0690658
0.668896	0.174718	0.00192435	0.0669081
0.722408	0.174888	0.00167647	0.0648436
0.77592	0.174556	0.00147746	0.0628761
0.829431	0.173679	0.00126595	0.0610078
0.882943	0.172244	0.00101352	0.0592395
0.936455	0.170267	0.00073532	0.0575707
0.989967	0.167777	0.00047363	0.0559992
1.04348	0.16482	0.00026743	0.0545215
1.09699	0.161445	0.00013138	0.0531329
1.1505	0.157709	5.591e-05	0.0518274
1.20401	0.153669	2.056e-05	0.0505983
1.25753	0.149386	6.52e-06	0.0494378
1.31104	0.144921	1.78e-06	0.0483377
1.36455	0.140333	4.2e-07	0.0472897
1.41806	0.135677	9e-08	0.0462853
1.47157	0.130997	1e-08	0.045316
1.52508	0.12633	0	0.0443741
1.5786	0.121695	0	0.0434527
1.63211	0.117104	0	0.0425456
1.68562	0.112554	0	0.0416481
1.73913	0.108043	0	0.0407564
1.79264	0.103565	0	0.0398686
1.84615	0.0991208	0	0.0389838
1.89967	0.0947213	0	0.0381029
1.95318	0.0903871	0	0.037228
2.00669	0.0861487	0	0.0363624
2.0602	0.0820429	0	0.0355108
2.11371	0.078108	0	0.0346783
2.16722	0.0743783	0	0.0338709
2.22074	0.0708791	0	0.0330947
2.27425	0.0676229	0	0.0323559
2.32776	0.0646083	0	0.0316602
2.38127	0.0618205	0	0.0310129
2.43478	0.0592335	0	0.030418
2.48829	0.0568145	0	0.0298786
2.54181	0.0545283	0	0.029396
2.59532	0.052342	0	0.02897
2.64883	0.0502285	0	0.0285984
2.70234	0.048169	0	0.0282772
2.75585	0.0461539	0	0.0280005
2.80936	0.0441815	0	0.0277603
2.86288	0.0422566	0	0.0275473
2.91639	0.0403867	0	0.0273502
2.9699	0.03858	0	0.0271569
3.02341	0.0368417	0	0.0269545
3.07692	0.0351735	0	0.0267294
3.13043	0.0335729	0	0.0264687
3.18395	0.0320342	0	0.0261596
3.23746	0.0305506	0	0.0257906
3.29097	0.0291159	0	0.025352
3.34448	0.0277268	0	0.0248359
3.39799	0.0263838	0	0.0242368
3.45151	0.025092	0	0.0235519
3.50502	0.0238604	0	0.0227811
3.55853	0.0227011	0	0.0219271
3.61204	0.0216278	0	0.0209953
3.66555	0.0206539	0	0.0199935
3.71906	0.0197909	0	0.0189319
3.77258	0.0190463	0	0.0178221
3.82609	0.018422	0	0.0166775
3.8796	0.0179132	0	0.015512
3.93311	0.017508	0	0.0143398
3.98662	0.017188	0	0.0131751
4.04013	0.0169299	0	0.0120314
4.09365	0.0167079	0	0.0109213
4.14716	0.0164965	0	0.00985581
4.20067	0.0162729	0	0.00884462
4.25418	0.016019	0	0.00789552
4.30769	0.0157225	0	0.0070145
4.3612	0.0153768	0	0.00620575
4.41472	0.0149801	0	0.00547167
4.46823	0.0145339	0	0.00481307
4.52174	0.0140417	0	0.00422926
4.57525	0.0135079	0	0.0037183
4.62876	0.0129372	0	0.0032772
4.68227	0.0123349	0	0.00290212
4.73579	0.0117068	0	0.00258861
4.7893	0.0110599	0	0.0023318
4.84281	0.0104028	0	0.0021266
4.89632	0.00974583	0	0.0019678
4.94983	0.00910076	0	0.00185027
5.00334	0.00848026	0	0.00176903
5.05686	0.00789703	0	0.00171933
5.11037	0.00736279	0	0.00169668
5.16388	0.00688719	0	0.00169693
5.21739	0.00647676	0	0.00171623
5.2709	0.00613407	0	0.00175105
5.32441	0.00585714	0	0.00179815
5.37793	0.00563925	0	0.00185454
5.43144	0.00546922	0	0.00191745
5.48495	0.00533216	0	0.00198431
5.53846	0.00521083	0	0.00205271
5.59197	0.00508723	0	0.00212035
5.64548	0.0049446	0	0.00218507
5.699	0.00476927	0	0.00224481
5.75251	0.00455219	0	0.00229764
5.80602	0.00428994	0	0.00234176
5.85953	0.00398486	0	0.00237553
5.91304	0.00364443	0	0.00239753
5.96656	0.00327987	0	0.00240655
6.02007	0.0029044	0	0.00240168
6.07358	0.00253136	0	0.00238231
6.12709	0.00217264	0	0.00234817
6.1806	0.0018376	0	0.00229936
6.23411	0.00153263	0	0.00223632
6.28763	0.0012613	0	0.00215985
6.34114	0.00102483	0	0.00207109
6.39465	0.00082287	0	0.00197145
6.44816	0.00065407	0	0.00186261
6.50167	0.00051669	0	0.00174639
6.55518	0.00040881	0	0.00162478
6.6087	0.00032845	0	0.00149978
6.66221	0.00027353	0	0.00137339
6.71572	0.00024178	0	0.00124754
6.76923	0.00023062	0	0.00112399
6.82274	0.00023712	0	0.00100434
6.87625	0.00025804	0	0.00088998
6.92977	0.00028988	0	0.00078202
6.98328	0.00032897	0	0.00068135
7.03679	0.00037166	0	0.00058858
7.0903	0.0004144	0	0.00050407
7.14381	0.00045389	0	0.00042796
7.19732	0.00048717	0	0.00036018
7.25084	0.00051174	0	0.00030047
7.30435	0.00052563	0	0.00024845
7.35786	0.00052753	0	0.0002036
7.41137	0.0005169	0	0.00016536
7.46488	0.00049406	0	0.0001331
7.51839	0.00046018	0	0.00010616
7.57191	0.00041725	0	8.391e-05
7.62542	0.00036791	0	6.571e-05
7.67893	0.00031516	0	5.099e-05
7.73244	0.00026202	0	3.92e-05
7.78595	0.00021126	0	2.986e-05
7.83946	0.00016505	0	2.253e-05
7.89298	0.00012488	0	1.684e-05
7.94649	9.145e-05	0	1.247e-05
8	6.481e-05	0	9.15e-06

## Sheet: Figure 3c
atomic number	Alloy-GMAE	FG-GMAE	OCD-GMAE
1	0	0	0.0113052
2	0	0	0
3	0	0	0
4	0	0	0
5	0	0	0
6	0	0	0.0061665
7	0	0	0.0503597
8	0	0	0
9	0	0	0
10	0	0	0
11	0	0	0.0267215
12	0	0	0
13	0.0688277	0	0.0719425
14	0	0	0.061665
15	0	0	0.0544707
16	0	0	0.0709147
17	0	0	0.0102775
18	0	0	0
19	0	0	0.0318602
20	0	0	0.053443
21	0.0456483	0	0.0524152
22	0.04627	0	0.0873587
23	0.044849	0	0.036999
24	0.0412966	0	0.0349435
25	0.0274423	0	0.032888
26	0.0530195	0.0714286	0.0585817
27	0.0545293	0.0714286	0.0513875
28	0.05746	0.0714286	0.0863309
29	0.0732682	0.0714286	0.0513875
30	0.0478686	0.0714286	0.0359712
31	0.065897	0	0.0935252
32	0	0	0.0585817
33	0	0	0.053443
34	0	0	0.0750257
35	0	0	0
36	0	0	0
37	0	0	0.0113052
38	0	0	0.0380267
39	0.0452043	0	0.061665
40	0.046714	0	0.105858
41	0.0468028	0	0.0524152
42	0.0449378	0	0.049332
43	0.0472469	0	0.016444
44	0.0695382	0.0714286	0.0400822
45	0.0703375	0.0714286	0.053443
46	0.0734458	0.0714286	0.0760534
47	0.0721137	0.0714286	0.0267215
48	0.0455595	0.0714286	0.028777
49	0.0456483	0	0.053443
50	0.0646536	0	0.0390545
51	0	0	0.0647482
52	0	0	0.036999
53	0	0	0
54	0	0	0
55	0	0	0.0113052
56	0	0	0
57	0.0464476	0	0
58	0	0	0
59	0	0	0
60	0	0	0
61	0	0	0
62	0	0	0
63	0	0	0
64	0	0	0
65	0	0	0
66	0	0	0
67	0	0	0
68	0	0	0
69	0	0	0
70	0	0	0
71	0	0	0
72	0.0459147	0	0.0503597
73	0.0454707	0	0.0421377
74	0.0463588	0	0.0174717
75	0.0477798	0	0.0102775
76	0.0679396	0.0714286	0.016444
77	0.0697158	0.0714286	0.0308325
78	0.0709591	0.0714286	0.036999
79	0.0707815	0.0714286	0.045221
80	0.0374778	0	0.0184995
81	0.0372114	0	0.00719424
82	0.0440497	0	0.032888
83	0.0421847	0	0.0133607
84	0	0	0

## Sheet: Figure 3d
adsorbate atoms	Alloy-GMAE	FG-GMAE	OCD-GMAE
0	0	0	0.0101129
0.100503	0	0	0.0128961
0.201005	0	0	0.0161753
0.301508	0	0	0.0199775
0.40201	2.5e-07	0	0.0243246
0.502513	2.439e-05	0	0.0292359
0.603015	0.00102961	1e-08	0.0347298
0.703518	0.0187434	1e-08	0.0408258
0.80402	0.147149	3e-08	0.0475438
0.904523	0.498193	6e-08	0.0549017
1.00503	0.727393	1.2e-07	0.0629103
1.10553	0.458006	2.6e-07	0.071567
1.20603	0.124367	5.2e-07	0.080849
1.30653	0.0145636	1.04e-06	0.0907083
1.40704	0.00073551	2.02e-06	0.10107
1.50754	2.029e-05	3.81e-06	0.111835
1.60804	0.00017323	7.03e-06	0.122885
1.70854	0.00302105	1.263e-05	0.134092
1.80905	0.0227407	2.212e-05	0.145326
1.90955	0.073821	3.781e-05	0.156464
2.01005	0.103345	6.301e-05	0.167386
2.11055	0.0623916	0.00010242	0.177974
2.21106	0.0162441	0.00016235	0.1881
2.31156	0.00182388	0.000251	0.197617
2.41206	8.834e-05	0.00037848	0.206346
2.51256	4.49e-06	0.00055666	0.214078
2.61307	0.00010251	0.00079864	0.220575
2.71357	0.00171527	0.00111777	0.225595
2.81407	0.0123798	0.00152631	0.228911
2.91457	0.0385326	0.0020337	0.230346
3.01508	0.0517216	0.00264458	0.229801
3.11558	0.0299397	0.003357	0.227269
3.21608	0.00747401	0.00416099	0.222849
3.31658	0.00080462	0.0050379	0.216736
3.41709	3.737e-05	0.00596092	0.209196
3.51759	2.36e-06	0.00689673	0.200545
3.61809	5.982e-05	0.0078084	0.191108
3.71859	0.00095984	0.00865914	0.181197
3.8191	0.0066423	0.00941643	0.171084
3.9196	0.0198229	0.0100559	0.160995
4.0201	0.0255122	0.0105642	0.151104
4.1206	0.0141599	0.0109409	0.141541
4.22111	0.00338925	0.0111983	0.132401
4.32161	0.00034985	0.01136	0.123756
4.42211	1.557e-05	0.0114579	0.115663
4.52261	3e-07	0.0115294	0.108166
4.62312	0	0.0116133	0.101301
4.72362	0	0.0117464	0.0950984
4.82412	0	0.0119611	0.089575
4.92462	0	0.0122827	0.0847399
5.02513	0	0.0127285	0.0805926
5.12563	0	0.0133059	0.0771256
5.22613	0	0.0140127	0.0743264
5.32663	0	0.0148366	0.0721804
5.42714	0	0.0157564	0.0706717
5.52764	0	0.016744	0.0697847
5.62814	0	0.0177668	0.0695023
5.72864	0	0.0187914	0.069805
5.82915	0	0.0197871	0.0706668
5.92965	0	0.0207293	0.0720516
6.03015	0	0.0216009	0.0739083
6.13065	0	0.0223932	0.0761657
6.23116	0	0.0231044	0.0787285
6.33166	0	0.0237368	0.0814751
6.43216	0	0.0242943	0.0842584
6.53266	0	0.0247795	0.0869111
6.63317	0	0.0251926	0.0892548
6.73367	0	0.0255322	0.0911139
6.83417	0	0.0257968	0.0923308
6.93467	0	0.0259889	0.0927812
7.03518	0	0.026118	0.0923868
7.13568	0	0.0262038	0.0911226
7.23618	0	0.0262773	0.089018
7.33668	0	0.0263807	0.0861501
7.43719	0	0.0265648	0.0826326
7.53769	0	0.0268861	0.0786006
7.63819	0	0.0274024	0.0741953
7.73869	0	0.0281684	0.0695502
7.8392	0	0.0292313	0.0647823
7.9397	0	0.0306265	0.0599867
8.0402	0	0.0323733	0.0552367
8.1407	0	0.0344715	0.0505871
8.24121	0	0.0368984	0.0460783
8.34171	0	0.0396075	0.0417415
8.44221	0	0.0425303	0.037602
8.54271	0	0.0455808	0.0336812
8.64322	0	0.0486626	0.0299965
8.74372	0	0.0516794	0.0265613
8.84422	0	0.0545445	0.0233835
8.94472	0	0.0571902	0.0204654
9.04523	0	0.0595731	0.0178035
9.14573	0	0.0616742	0.0153904
9.24623	0	0.0634956	0.0132157
9.34673	0	0.0650518	0.0112683
9.44724	0	0.0663617	0.00953806
9.54774	0	0.0674399	0.00801683
9.64824	0	0.0682933	0.00669912
9.74874	0	0.0689208	0.00558213
9.84925	0	0.0693186	0.00466556
9.94975	0	0.0694873	0.00395138
10.0503	0	0.0694399	0.00344372
10.1508	0	0.0692077	0.00314909
10.2513	0	0.0688421	0.00307666
10.3518	0	0.068412	0.00323857
10.4523	0	0.0679988	0.00364979
10.5528	0	0.0676881	0.0043273
10.6533	0	0.067562	0.00528816
10.7538	0	0.0676936	0.00654646
10.8543	0	0.0681419	0.00810905
10.9548	0	0.0689506	0.00997063
11.0553	0	0.0701462	0.0121086
11.1558	0	0.0717369	0.0144788
11.2563	0	0.0737123	0.0170125
11.3568	0	0.0760418	0.019617
11.4573	0	0.0786753	0.0221781
11.5578	0	0.0815463	0.0245672
11.6583	0	0.0845772	0.026651
11.7588	0	0.0876871	0.028303
11.8593	0	0.0908012	0.0294158
11.9598	0	0.0938578	0.0299129
12.0603	0	0.0968116	0.0297566
12.1608	0	0.0996331	0.0289529
12.2613	0	0.102301	0.0275506
12.3618	0	0.104794	0.0256365
12.4623	0	0.107081	0.0233261
12.5628	0	0.109115	0.0207518
12.6633	0	0.110834	0.01805
12.7638	0	0.11217	0.0153494
12.8643	0	0.11306	0.0127609
12.9648	0	0.113467	0.0103714
13.0653	0	0.113389	0.00824051
13.1658	0	0.112872	0.00640061
13.2663	0	0.112009	0.00485997
13.3668	0	0.110934	0.00360734
13.4673	0	0.109807	0.00261746
13.5678	0	0.108802	0.00185655
13.6683	0	0.108083	0.00128726
13.7688	0	0.107799	0.00087248
13.8693	0	0.108067	0.00057806
13.9698	0	0.108974	0.00037439
14.0704	0	0.110568	0.00023703
14.1709	0	0.11286	0.00014669
14.2714	0	0.115822	8.874e-05
14.3719	0	0.119387	5.248e-05
14.4724	0	0.123453	3.034e-05
14.5729	0	0.127886	1.714e-05
14.6734	0	0.132535	9.47e-06
14.7739	0	0.137243	5.11e-06
14.8744	0	0.14186	2.7e-06
14.9749	0	0.146256	1.39e-06
15.0754	0	0.150319	7e-07
15.1759	0	0.153954	3.5e-07
15.2764	0	0.157067	1.7e-07
15.3769	0	0.15955	8e-08
15.4774	0	0.161261	4e-08
15.5779	0	0.162026	2e-08
15.6784	0	0.161639	1e-08
15.7789	0	0.159886	0
15.8794	0	0.156577	0
15.9799	0	0.151587	0
16.0804	0	0.144888	0
16.1809	0	0.136575	0
16.2814	0	0.12687	0
16.3819	0	0.116112	0
16.4824	0	0.104724	0
16.5829	0	0.0931689	0
16.6834	0	0.0819054	0
16.7839	0	0.0713407	0
16.8844	0	0.0617975	0
16.9849	0	0.0534931	0
17.0854	0	0.0465328	0
17.1859	0	0.0409156	0
17.2864	0	0.0365504	0
17.3869	0	0.0332768	0
17.4874	0	0.030889	0
17.5879	0	0.0291592	0
17.6884	0	0.0278589	0
17.7889	0	0.0267768	0
17.8894	0	0.0257332	0
17.9899	0	0.0245904	0
18.0905	0	0.0232575	0
18.191	0	0.0216921	0
18.2915	0	0.0198958	0
18.392	0	0.0179072	0
18.4925	0	0.0157915	0
18.593	0	0.0136283	0
18.6935	0	0.0115002	0
18.794	0	0.00948277	0
18.8945	0	0.00763695	0
18.995	0	0.00600484	0
19.0955	0	0.0046085	0
19.196	0	0.00345146	0
19.2965	0	0.0025221	0
19.397	0	0.00179797	0
19.4975	0	0.00125032	0
19.598	0	0.00084811	0
19.6985	0	0.00056111	0
19.799	0	0.00036206	0
19.8995	0	0.00022785	0
20	0	0.00013984	0

## Sheet: Figure 4a
graph encoder in AdsMT	Alloy-GMAE (MAE, eV)	FG-GMAE (MAE, eV)	OCD-GMAE (MAE, eV)	Alloy-GMAE (SR, %)	FG-GMAE (SR, %)	OCD-GMAE (SR, %)
CGCNN (2017)	0.159	0.11	0.652	59.7	67.1	11.7
SchNet (2017)	0.162	0.103	0.661	57.7	68.9	10.6
DimeNet++ (2020)	0.152	0.107	0.671	61.3	67.3	11
GemNet-OC (2022)	0.146	0.097	0.645	65	71.2	12.5
ET (2022)	0.146	0.098	0.686	64.3	71.6	11.9
eSCN (2023)	0.163	0.102	0.589	56.8	69.8	12.8
AdsGT (this work)	0.143	0.095	0.571	66.3	71.9	13.5

## Sheet: Figure 4c
graph encoder in AdsMT	MAE reduction (eV) on Alloy-GMAE	MAE reduction (eV) on FG-GMAE	MAE reduction (eV) on OCD-GMAE	SR increment (%) on Alloy-GMAE	SR increment (%) on FG-GMAE	SR increment (%) on OCD-GMAE
GemNet-OC	0.005	0.002	0.256	1.5	1.1	9.5
ET	0.004	0.001	0.291	2.7	0.4	9.3
eSCN	0.01	0.006	0.183	4	2.4	8.2
AdsGT	0.003	0.001	0.141	2.1	0.7	7.9

## Sheet: Figure 5b
graph encoder in AdsMT	accuracy of five runs on Alloy-GMAE without TL					accuracy of five runs on Alloy-GMAE with TL					accuracy of five runs on OCD-GMAE without TL					accuracy of five runs on OCD-GMAE with TL
ET	0.4167	0.4998	0.4064	0.2441	0.508	0.5832	0.4892	0.4343	0.4579	0.4154	0.4291	0.3331	0.5588	0.3934	0.4606	0.5082	0.4244	0.3938	0.5212	0.5024
eSCN	0.3948	0.4848	0.298	0.2873	0.4602	0.3287	0.513	0.437	0.4496	0.3716	0.5095	0.6362	0.3655	0.4485	0.4253	0.4576	0.5018	0.5387	0.5621	0.5999
AdsGT	0.084	0.2685	0.2855	0.3798	0.2921	0.2832	0.3984	0.3837	0.2718	0.3779	0.5499	0.5118	0.3499	0.5369	0.4965	0.6668	0.4771	0.5277	0.6139	0.5295
GemNet-OC	0.2747	0.203	0.4683	0.23	0.3639	0.4644	0.3021	0.2385	0.2677	0.3472	0.2977	0.2405	0.3878	0.4403	0.3987	0.4328	0.3469	0.3081	0.4496	0.4327

## Sheet: Figure S12a
Alloy-GMAE						FG-GMAE						OCD-GMAE
uncertainty percentile	GemNet-OC MAE (eV)	AdsGT MAE (eV)	eSCN MAE (eV)	ET MAE (eV)		uncertainty percentile	GemNet-OC MAE (eV)	AdsGT MAE (eV)	eSCN MAE (eV)	ET MAE (eV)		uncertainty percentile	GemNet-OC MAE (eV)	AdsGT MAE (eV)	eSCN MAE (eV)	ET MAE (eV)
0	0.046986	0.033003	0.078282	0.05097		0	0.064896	0.064783	0.069604	0.072371		0	0.208903	0.259638	0.153642	0.136339
8.9e-05	0.04646	0.032471	0.077952	0.050726		0.000329	0.064562	0.064509	0.069247	0.072282		0.001028	0.20588	0.253056	0.152571	0.134672
0.000178	0.046328	0.032275	0.07785	0.050615		0.000658	0.064231	0.064218	0.068848	0.072202		0.002055	0.203467	0.247533	0.151625	0.133387
0.000266	0.046145	0.03217	0.07774	0.050486		0.000987	0.06413	0.064193	0.068793	0.071789		0.003083	0.198743	0.241606	0.149345	0.132714
0.000355	0.045939	0.031991	0.077652	0.050395		0.001317	0.063964	0.0641	0.068809	0.071371		0.004111	0.198036	0.235922	0.147995	0.132219
0.000444	0.045697	0.031899	0.077596	0.050276		0.001646	0.063879	0.063981	0.068815	0.071303		0.005139	0.194456	0.235937	0.142593	0.131035
0.000533	0.045477	0.031657	0.077498	0.050209		0.001975	0.063771	0.063831	0.068674	0.07122		0.006166	0.192285	0.23448	0.137842	0.130269
0.000622	0.045186	0.031568	0.077454	0.050105		0.002304	0.063751	0.063624	0.068548	0.071078		0.007194	0.191505	0.234075	0.136536	0.126038
0.00071	0.045104	0.031419	0.077295	0.049954		0.002633	0.063706	0.063501	0.068502	0.071071		0.008222	0.188014	0.234131	0.13593	0.122509
0.000799	0.044886	0.031276	0.077249	0.049886		0.002962	0.063525	0.063475	0.068505	0.070996		0.00925	0.186571	0.23398	0.135432	0.118736
0.000888	0.044823	0.031205	0.077153	0.049715		0.003292	0.063461	0.063484	0.068504	0.07086		0.010277	0.182773	0.233971	0.130579	0.116183
0.000977	0.044768	0.031135	0.077071	0.049511		0.003621	0.063438	0.063455	0.068438	0.070816		0.011305	0.182042	0.232786	0.129762	0.115589
0.001066	0.04471	0.031001	0.076994	0.049449		0.00395	0.063369	0.063278	0.068443	0.070689		0.012333	0.181454	0.232393	0.129421	0.115065
0.001155	0.044643	0.030928	0.076903	0.049329		0.004279	0.063327	0.063186	0.068365	0.070646		0.013361	0.180993	0.230881	0.124459	0.111217
0.001243	0.044583	0.030847	0.076576	0.049085		0.004608	0.06318	0.063168	0.06831	0.070407		0.014388	0.17975	0.230457	0.123665	0.109948
0.001332	0.044501	0.030766	0.076512	0.049031		0.004937	0.062933	0.063158	0.068331	0.070005		0.015416	0.178868	0.229919	0.123166	0.109621
0.001421	0.044399	0.03061	0.07648	0.048977		0.005267	0.06285	0.062856	0.068281	0.069958		0.016444	0.178761	0.22917	0.119929	0.10956
0.00151	0.04427	0.030536	0.076383	0.048921		0.005596	0.062666	0.062869	0.068285	0.069538		0.017472	0.17805	0.228057	0.118606	0.109471
0.001599	0.044176	0.030436	0.076351	0.048817		0.005925	0.062578	0.062562	0.068217	0.069453		0.018499	0.174724	0.22435	0.117931	0.109424
0.001687	0.044104	0.030372	0.076081	0.048764		0.006254	0.062514	0.062579	0.06802	0.069406		0.019527	0.173914	0.223613	0.117871	0.108619
0.001776	0.044057	0.030312	0.075978	0.048662		0.006583	0.062493	0.062373	0.067775	0.069128		0.020555	0.173613	0.223262	0.117193	0.108298
0.001865	0.044001	0.030256	0.0759	0.048563		0.006912	0.06243	0.062375	0.067762	0.069127		0.021583	0.173405	0.223186	0.115809	0.108061
0.001954	0.043936	0.03019	0.075769	0.048479		0.007242	0.062284	0.062243	0.067713	0.069099		0.02261	0.173132	0.223215	0.115758	0.107919
0.002043	0.043896	0.030132	0.075748	0.048313		0.007571	0.062279	0.062181	0.067648	0.068901		0.023638	0.172755	0.222794	0.114861	0.107391
0.002131	0.043633	0.030069	0.075577	0.048243		0.0079	0.062204	0.062115	0.067666	0.068815		0.024666	0.172402	0.222734	0.114921	0.10617
0.00222	0.043597	0.03003	0.07555	0.048201		0.008229	0.06212	0.062044	0.067585	0.068726		0.025694	0.172171	0.222866	0.11442	0.106179
0.002309	0.043442	0.029984	0.075479	0.048112		0.008558	0.062019	0.061869	0.067552	0.06868		0.026721	0.171375	0.221939	0.114289	0.105886
0.002398	0.043297	0.029937	0.075424	0.048023		0.008887	0.062034	0.061844	0.067309	0.068634		0.027749	0.170417	0.222109	0.113543	0.105472
0.002487	0.043267	0.029884	0.075326	0.047931		0.009217	0.06196	0.061786	0.067223	0.068482		0.028777	0.169664	0.221227	0.113169	0.105316
0.002575	0.04317	0.029803	0.075287	0.047868		0.009546	0.061856	0.061716	0.067152	0.06843		0.029805	0.169309	0.2194	0.112623	0.104893
0.002664	0.043141	0.029756	0.075087	0.047826		0.009875	0.061749	0.061623	0.067063	0.068371		0.030832	0.168079	0.219018	0.112264	0.104475
0.002753	0.043073	0.029678	0.074924	0.047775		0.010204	0.061756	0.061609	0.067056	0.068303		0.03186	0.167215	0.218421	0.111943	0.104336
0.002842	0.042988	0.029598	0.07479	0.047696		0.010533	0.061717	0.061589	0.067065	0.068251		0.032888	0.166727	0.216432	0.11149	0.103814
0.002931	0.042951	0.029531	0.074759	0.047644		0.010862	0.061379	0.061599	0.067065	0.068191		0.033916	0.165486	0.215656	0.11105	0.103913
0.00302	0.04288	0.02949	0.074729	0.047597		0.011192	0.061397	0.061551	0.067039	0.068181		0.034943	0.164692	0.215545	0.110753	0.103795
0.003108	0.04284	0.029368	0.07464	0.04754		0.011521	0.061398	0.061522	0.067038	0.068186		0.035971	0.164321	0.215651	0.110441	0.103641
0.003197	0.042749	0.0293	0.074606	0.0475		0.01185	0.061385	0.061521	0.066866	0.068061		0.036999	0.163051	0.215559	0.109882	0.103243
0.003286	0.042702	0.029256	0.074531	0.047412		0.012179	0.061399	0.061498	0.066572	0.068005		0.038027	0.162826	0.214978	0.109843	0.102608
0.003375	0.042637	0.029214	0.074499	0.047369		0.012508	0.061402	0.061449	0.066528	0.067882		0.039054	0.161671	0.214363	0.109584	0.102466
0.003464	0.042595	0.029082	0.074446	0.047261		0.012837	0.061395	0.061288	0.066188	0.067803		0.040082	0.161155	0.21438	0.108794	0.102166
0.003552	0.042521	0.02902	0.074419	0.047225		0.013167	0.061406	0.061297	0.066185	0.067792		0.04111	0.160846	0.214339	0.10839	0.102199
0.003641	0.042486	0.028988	0.074356	0.047148		0.013496	0.06108	0.061298	0.066114	0.067685		0.042138	0.160459	0.214281	0.108371	0.102057
0.00373	0.042374	0.028948	0.07432	0.047086		0.013825	0.061006	0.061259	0.066039	0.067689		0.043165	0.160156	0.214102	0.108162	0.10185
0.003819	0.042333	0.028884	0.074048	0.047046		0.014154	0.060942	0.061215	0.066061	0.06763		0.044193	0.159885	0.21266	0.107672	0.101585
0.003908	0.042308	0.028848	0.073983	0.047012		0.014483	0.060877	0.061092	0.065987	0.067616		0.045221	0.159657	0.212385	0.107174	0.101045
0.003996	0.042252	0.028786	0.073928	0.04694		0.014812	0.060877	0.061019	0.06591	0.067571		0.046249	0.159444	0.212525	0.106788	0.100952
0.004085	0.042219	0.028729	0.073903	0.046907		0.015142	0.0608	0.061034	0.065862	0.067348		0.047276	0.159597	0.212707	0.106481	0.100588
0.004174	0.042204	0.02869	0.073875	0.046688		0.015471	0.060743	0.060975	0.065834	0.067232		0.048304	0.159297	0.212395	0.106034	0.100322
0.004263	0.042068	0.028651	0.073841	0.046638		0.0158	0.060761	0.060918	0.065768	0.067254		0.049332	0.159294	0.212167	0.105699	0.100131
0.004352	0.041992	0.028621	0.073732	0.046543		0.016129	0.060753	0.060876	0.065708	0.067209		0.05036	0.159133	0.212279	0.105674	0.100023
0.00444	0.041938	0.028551	0.073709	0.046513		0.016458	0.060747	0.060621	0.065726	0.066982		0.051387	0.158643	0.211483	0.105583	0.099853
0.004529	0.041905	0.028517	0.073572	0.04648		0.016787	0.06068	0.060622	0.065681	0.066933		0.052415	0.157734	0.211366	0.105076	0.099922
0.004618	0.041866	0.028486	0.073479	0.046415		0.017117	0.060579	0.060604	0.065668	0.06694		0.053443	0.157672	0.211283	0.104781	0.099802
0.004707	0.041846	0.028456	0.073453	0.046366		0.017446	0.060568	0.060588	0.065656	0.066896		0.054471	0.157227	0.211042	0.104097	0.099538
0.004796	0.04179	0.02836	0.073333	0.046035		0.017775	0.060026	0.060417	0.065638	0.066707		0.055498	0.156658	0.211178	0.104049	0.09939
0.004885	0.041765	0.028327	0.073293	0.046005		0.018104	0.059993	0.06036	0.065589	0.06665		0.056526	0.156719	0.210725	0.103911	0.099343
0.004973	0.041737	0.028292	0.073237	0.045933		0.018433	0.05999	0.060298	0.065579	0.066628		0.057554	0.156177	0.210887	0.10369	0.099388
0.005062	0.041689	0.028221	0.07321	0.045896		0.018762	0.059977	0.060255	0.065553	0.066526		0.058582	0.155862	0.210993	0.103352	0.099475
0.005151	0.041635	0.028192	0.073105	0.045852		0.019092	0.05998	0.060242	0.065477	0.066463		0.059609	0.155701	0.209783	0.103403	0.099209
0.00524	0.041606	0.028161	0.072922	0.045772		0.019421	0.059966	0.060217	0.06548	0.066419		0.060637	0.155409	0.209763	0.103419	0.099143
0.005329	0.041564	0.028107	0.072867	0.045707		0.01975	0.059917	0.060222	0.065408	0.066338		0.061665	0.154733	0.20945	0.103078	0.099141
0.005417	0.041503	0.028064	0.072832	0.045678		0.020079	0.059797	0.060154	0.065413	0.066295		0.062693	0.154255	0.209458	0.102838	0.098768
0.005506	0.04146	0.028036	0.072804	0.045651		0.020408	0.059732	0.060046	0.065398	0.066224		0.06372	0.153285	0.209604	0.102694	0.097118
0.005595	0.041268	0.028006	0.072727	0.045593		0.020737	0.059736	0.059997	0.065398	0.066175		0.064748	0.152974	0.209762	0.102465	0.096928
0.005684	0.041236	0.027948	0.072717	0.045489		0.021066	0.059734	0.059953	0.065367	0.066076		0.065776	0.152593	0.209585	0.102359	0.096517
0.005773	0.041187	0.02792	0.072682	0.045459		0.021396	0.05969	0.059901	0.065357	0.066032		0.066804	0.152213	0.208906	0.102225	0.096472
0.005861	0.041156	0.027867	0.072619	0.045337		0.021725	0.05967	0.059813	0.06535	0.066054		0.067831	0.152261	0.208425	0.102001	0.095683
0.00595	0.041098	0.027808	0.072596	0.045307		0.022054	0.059642	0.05979	0.065341	0.066023		0.068859	0.152009	0.208543	0.101827	0.095581
0.006039	0.041074	0.027775	0.07254	0.045282		0.022383	0.059646	0.059787	0.065281	0.065946		0.069887	0.151703	0.208022	0.101594	0.095198
0.006128	0.040824	0.027744	0.072511	0.045259		0.022712	0.059562	0.059747	0.065283	0.065887		0.070915	0.151607	0.207812	0.10138	0.094856
0.006217	0.040799	0.027716	0.072498	0.045138		0.023041	0.0595	0.059713	0.065257	0.065817		0.071942	0.151315	0.207885	0.101146	0.094872
0.006306	0.040757	0.027588	0.072287	0.045108		0.023371	0.059507	0.059614	0.065103	0.065783		0.07297	0.150864	0.207556	0.100922	0.094876
0.006394	0.040719	0.027557	0.072265	0.045092		0.0237	0.059357	0.059618	0.065072	0.065774		0.073998	0.150847	0.207417	0.100725	0.094745
0.006483	0.040582	0.027529	0.072225	0.044721		0.024029	0.059367	0.059615	0.065085	0.065766		0.075026	0.150533	0.207637	0.100555	0.094612
0.006572	0.040448	0.027466	0.072171	0.044644		0.024358	0.059316	0.05952	0.065017	0.065769		0.076053	0.150295	0.207397	0.100611	0.094649
0.006661	0.040407	0.027438	0.072029	0.04461		0.024687	0.059291	0.059467	0.065014	0.065723		0.077081	0.150399	0.207398	0.100544	0.094561
0.00675	0.040379	0.027416	0.071992	0.044586		0.025016	0.059292	0.059428	0.064978	0.06563		0.078109	0.14997	0.207089	0.100469	0.094067
0.006838	0.040358	0.027387	0.071903	0.044518		0.025346	0.059291	0.059387	0.064876	0.065549		0.079137	0.149706	0.206806	0.100313	0.093761
0.006927	0.040331	0.027333	0.071891	0.044489		0.025675	0.059282	0.059349	0.064894	0.06549		0.080164	0.149304	0.205752	0.100082	0.093776
0.007016	0.040301	0.027286	0.07176	0.044452		0.026004	0.059233	0.05921	0.064858	0.065495		0.081192	0.1491	0.205661	0.099731	0.093699
0.007105	0.040279	0.027256	0.071766	0.044412		0.026333	0.059126	0.059199	0.064847	0.065474		0.08222	0.148822	0.205467	0.099621	0.09361
0.007194	0.040263	0.027228	0.07171	0.044387		0.026662	0.059113	0.059159	0.064828	0.065379		0.083248	0.148655	0.202832	0.099673	0.093682
0.007282	0.040193	0.027199	0.071699	0.04435		0.026991	0.059088	0.059122	0.064825	0.065235		0.084275	0.148483	0.202846	0.099673	0.092793
0.007371	0.040169	0.027172	0.071681	0.044307		0.027321	0.059093	0.059106	0.064806	0.065202		0.085303	0.148155	0.202956	0.099638	0.09266
0.00746	0.040087	0.027142	0.071587	0.044247		0.02765	0.059082	0.059101	0.064602	0.065133		0.086331	0.147721	0.203041	0.099537	0.092717
0.007549	0.040067	0.027114	0.071539	0.044199		0.027979	0.059018	0.059065	0.064594	0.065107		0.087359	0.147384	0.202878	0.099192	0.092699
0.007638	0.040048	0.027064	0.071522	0.044145		0.028308	0.058962	0.059052	0.064493	0.065065		0.088386	0.146655	0.202466	0.098954	0.092529
0.007726	0.039964	0.027043	0.071491	0.044123		0.028637	0.058951	0.059035	0.064448	0.064991		0.089414	0.14633	0.202145	0.098923	0.092573
0.007815	0.039942	0.026958	0.071467	0.044096		0.028966	0.058932	0.059035	0.06445	0.064921		0.090442	0.146152	0.201558	0.098744	0.092226
0.007904	0.039921	0.026927	0.071443	0.044044		0.029296	0.058892	0.059047	0.064425	0.064907		0.09147	0.145926	0.200906	0.098702	0.092219
0.007993	0.039897	0.026897	0.071421	0.043994		0.029625	0.05861	0.05902	0.064393	0.064791		0.092497	0.145492	0.200229	0.098736	0.092091
0.008082	0.039871	0.026872	0.071377	0.043972		0.029954	0.058508	0.058999	0.064376	0.064798		0.093525	0.145432	0.200193	0.098359	0.091644
0.008171	0.039848	0.026826	0.071372	0.043946		0.030283	0.058425	0.058994	0.064337	0.064764		0.094553	0.145508	0.200157	0.098131	0.091422
0.008259	0.039824	0.026786	0.071306	0.043899		0.030612	0.058335	0.058988	0.064315	0.064732		0.095581	0.145094	0.20036	0.097845	0.091348
0.008348	0.039787	0.026759	0.071291	0.043853		0.030941	0.058314	0.05894	0.064133	0.06473		0.096608	0.14512	0.199964	0.097784	0.090669
0.008437	0.039745	0.026677	0.071246	0.043811		0.031271	0.058279	0.058891	0.064134	0.064706		0.097636	0.144888	0.199749	0.097568	0.090363
0.008526	0.039709	0.026651	0.071216	0.043763		0.0316	0.058242	0.058822	0.064144	0.064698		0.098664	0.144659	0.199414	0.097315	0.090145
0.008615	0.039686	0.026629	0.071206	0.043737		0.031929	0.058207	0.058837	0.064125	0.06469		0.099692	0.144743	0.199473	0.097316	0.090133
0.008703	0.03965	0.026605	0.071162	0.043614		0.032258	0.05822	0.058791	0.064132	0.064617		0.100719	0.144583	0.198277	0.097007	0.089737
0.008792	0.039621	0.02657	0.071095	0.043313		0.032587	0.058199	0.058772	0.063998	0.064589		0.101747	0.144426	0.197638	0.096443	0.089575
0.008881	0.039588	0.02653	0.071038	0.043286		0.032916	0.058151	0.058774	0.063963	0.064578		0.102775	0.144427	0.1977	0.096263	0.089308
0.00897	0.039537	0.026506	0.071007	0.043241		0.033246	0.058106	0.058726	0.063963	0.06458		0.103803	0.144484	0.197663	0.096083	0.088843
0.009059	0.03952	0.026483	0.070963	0.043219		0.033575	0.058115	0.058722	0.063921	0.064411		0.10483	0.144071	0.196576	0.095248	0.088607
0.009147	0.039456	0.026452	0.070905	0.043176		0.033904	0.058051	0.058728	0.063942	0.064378		0.105858	0.143764	0.196534	0.095119	0.088456
0.009236	0.039431	0.026417	0.07087	0.043067		0.034233	0.058064	0.058644	0.063925	0.064353		0.106886	0.14347	0.196312	0.095041	0.087876
0.009325	0.039411	0.026387	0.070852	0.043053		0.034562	0.058063	0.05839	0.06386	0.064322		0.107914	0.143268	0.195709	0.095084	0.087879
0.009414	0.039378	0.026315	0.070808	0.043027		0.034891	0.058054	0.058376	0.063866	0.064293		0.108941	0.143105	0.195824	0.094973	0.087563
0.009503	0.039329	0.026271	0.070502	0.042992		0.035221	0.058047	0.058366	0.063817	0.064288		0.109969	0.142382	0.193655	0.094764	0.087513
0.009591	0.039117	0.026225	0.070473	0.042945		0.03555	0.057969	0.058365	0.063746	0.064248		0.110997	0.142134	0.192489	0.094556	0.087388
0.00968	0.039117	0.026161	0.070416	0.042923		0.035879	0.057803	0.058351	0.063725	0.064183		0.112025	0.141945	0.1886	0.094349	0.087374
0.009769	0.039045	0.026141	0.070391	0.042873		0.036208	0.057779	0.058366	0.063718	0.064194		0.113052	0.141766	0.188188	0.094131	0.087124
0.009858	0.038997	0.026097	0.070314	0.042856		0.036537	0.057797	0.058326	0.06371	0.064115		0.11408	0.141602	0.187743	0.093991	0.087071
0.009947	0.038925	0.026075	0.07023	0.042834		0.036866	0.057762	0.057497	0.063646	0.064007		0.115108	0.141439	0.187831	0.093687	0.087114
0.010036	0.038843	0.026051	0.06986	0.042515		0.037196	0.057757	0.057463	0.063539	0.063985		0.116136	0.141323	0.187113	0.093528	0.087108
0.010124	0.038812	0.026028	0.069813	0.042495		0.037525	0.057766	0.057426	0.063518	0.063846		0.117163	0.141313	0.185788	0.093376	0.086949
0.010213	0.038694	0.026005	0.069758	0.042469		0.037854	0.057783	0.057408	0.063507	0.063837		0.118191	0.141239	0.185543	0.09328	0.087027
0.010302	0.038667	0.025979	0.069736	0.042434		0.038183	0.057767	0.057389	0.06343	0.06381		0.119219	0.140799	0.185636	0.093164	0.086634
0.010391	0.038636	0.025955	0.069699	0.042391		0.038512	0.057728	0.057359	0.063387	0.06382		0.120247	0.140544	0.184685	0.093033	0.086597
0.01048	0.038573	0.025937	0.069667	0.042348		0.038841	0.057688	0.057362	0.063365	0.063802		0.121274	0.140166	0.184557	0.092728	0.08657
0.010568	0.038538	0.025917	0.06965	0.042328		0.039171	0.057681	0.057277	0.063305	0.063763		0.122302	0.139895	0.184725	0.09263	0.086569
0.010657	0.038511	0.025893	0.069572	0.042275		0.0395	0.057645	0.057187	0.063166	0.063784		0.12333	0.139353	0.184829	0.092454	0.086474
0.010746	0.038496	0.025859	0.069531	0.042232		0.039829	0.057571	0.057176	0.063079	0.063734		0.124358	0.139069	0.184467	0.092086	0.085818
0.010835	0.038473	0.025823	0.069499	0.042188		0.040158	0.057553	0.057122	0.063047	0.063693		0.125385	0.138752	0.183032	0.091882	0.085388
0.010924	0.038446	0.025804	0.069482	0.042167		0.040487	0.057569	0.057035	0.06298	0.063603		0.126413	0.138914	0.182189	0.091769	0.085366
0.011012	0.038444	0.025769	0.069191	0.042136		0.040816	0.05755	0.057003	0.062927	0.063614		0.127441	0.138805	0.181556	0.091559	0.085185
0.011101	0.03839	0.025742	0.06916	0.042091		0.041145	0.057493	0.057022	0.062896	0.063597		0.128469	0.13817	0.181414	0.09117	0.08523
0.01119	0.038369	0.025723	0.069122	0.042072		0.041475	0.05749	0.056875	0.062834	0.063612		0.129496	0.137866	0.181115	0.091106	0.085131
0.011279	0.038349	0.025702	0.069042	0.042049		0.041804	0.057421	0.056836	0.062758	0.063529		0.130524	0.137479	0.181099	0.091186	0.085213
0.011368	0.038333	0.025667	0.068978	0.042029		0.042133	0.05743	0.05682	0.062565	0.063461		0.131552	0.137185	0.181056	0.091119	0.085212
0.011456	0.038304	0.025647	0.068955	0.041985		0.042462	0.05733	0.056791	0.062571	0.063408		0.13258	0.137066	0.180859	0.091093	0.085071
0.011545	0.038277	0.025608	0.068917	0.041967		0.042791	0.057264	0.056752	0.0625	0.06339		0.133607	0.136662	0.180695	0.090998	0.084854
0.011634	0.038244	0.025587	0.068907	0.041927		0.04312	0.057268	0.056704	0.062489	0.063388		0.134635	0.136415	0.180757	0.091072	0.084551
0.011723	0.038209	0.025528	0.068676	0.04189		0.04345	0.057225	0.05671	0.062498	0.063379		0.135663	0.135987	0.180657	0.090969	0.084269
0.011812	0.038171	0.025509	0.068647	0.041851		0.043779	0.057174	0.056666	0.062314	0.063342		0.136691	0.135872	0.180721	0.090887	0.084284
0.011901	0.038133	0.025456	0.068624	0.041792		0.044108	0.0571	0.056641	0.062255	0.063208		0.137718	0.135821	0.180732	0.090612	0.084085
0.011989	0.03812	0.025439	0.068601	0.041774		0.044437	0.057104	0.056626	0.062264	0.063198		0.138746	0.135752	0.180872	0.09028	0.0841
0.012078	0.038095	0.025418	0.068525	0.041755		0.044766	0.057029	0.056585	0.061929	0.063127		0.139774	0.135518	0.180854	0.090254	0.084099
0.012167	0.038081	0.025383	0.068459	0.041719		0.045095	0.057022	0.056581	0.061949	0.063094		0.140802	0.135358	0.180026	0.090361	0.0841
0.012256	0.038066	0.02537	0.068421	0.041452		0.045425	0.056986	0.056546	0.061921	0.063036		0.141829	0.135467	0.179336	0.090331	0.08409
0.012345	0.037984	0.025353	0.068409	0.041405		0.045754	0.056982	0.056393	0.061866	0.06296		0.142857	0.134778	0.179509	0.090168	0.084018
0.012433	0.037959	0.025319	0.068375	0.041393		0.046083	0.056827	0.056353	0.061849	0.062906		0.143885	0.134393	0.179242	0.090127	0.08402
0.012522	0.037942	0.025303	0.06836	0.041373		0.046412	0.05679	0.056353	0.061839	0.062827		0.144913	0.133781	0.179161	0.090086	0.08385
0.012611	0.037923	0.025288	0.06834	0.041347		0.046741	0.056768	0.056329	0.06185	0.062816		0.14594	0.133801	0.178931	0.089776	0.083943
0.0127	0.037896	0.025271	0.068312	0.04126		0.04707	0.056738	0.056195	0.06184	0.062787		0.146968	0.133693	0.178682	0.089808	0.083923
0.012789	0.03784	0.025255	0.06828	0.041243		0.0474	0.056683	0.056126	0.061729	0.062751		0.147996	0.133687	0.177946	0.089549	0.083609
0.012877	0.037773	0.025232	0.068265	0.041228		0.047729	0.056599	0.056086	0.061741	0.06274		0.149024	0.13362	0.17758	0.08963	0.08345
0.012966	0.037751	0.025201	0.068247	0.041195		0.048058	0.056606	0.056082	0.061743	0.062729		0.150051	0.133412	0.177778	0.08942	0.08318
0.013055	0.037728	0.025186	0.068213	0.04118		0.048387	0.056624	0.056046	0.061689	0.062709		0.151079	0.133272	0.177656	0.088741	0.083236
0.013144	0.037689	0.025168	0.068204	0.041136		0.048716	0.056602	0.05606	0.061682	0.062705		0.152107	0.132577	0.177714	0.088722	0.083263
0.013233	0.037672	0.025125	0.068032	0.041097		0.049045	0.056492	0.055975	0.061681	0.06268		0.153135	0.13264	0.177304	0.088721	0.083097
0.013321	0.037644	0.025103	0.067981	0.041063		0.049375	0.056467	0.055892	0.061603	0.062655		0.154162	0.132666	0.177224	0.088691	0.083111
0.01341	0.037619	0.025077	0.06794	0.041044		0.049704	0.056453	0.05588	0.061569	0.062584		0.15519	0.132307	0.177082	0.088575	0.083114
0.013499	0.037608	0.025056	0.067716	0.041027		0.050033	0.056406	0.055891	0.06151	0.062573		0.156218	0.132438	0.176669	0.088183	0.082518
0.013588	0.037527	0.024996	0.067698	0.040917		0.050362	0.056354	0.05588	0.061503	0.062554		0.157246	0.132471	0.176245	0.088081	0.082394
0.013677	0.037509	0.024963	0.067607	0.040885		0.050691	0.056342	0.055856	0.061499	0.062486		0.158273	0.132017	0.176102	0.088145	0.082489
0.013766	0.037485	0.024945	0.06759	0.040853		0.05102	0.056305	0.055742	0.061503	0.062418		0.159301	0.132159	0.176052	0.087356	0.082574
0.013854	0.037453	0.024931	0.067579	0.040836		0.05135	0.056233	0.055751	0.061517	0.062404		0.160329	0.131885	0.175756	0.087283	0.082067
0.013943	0.03744	0.024921	0.067484	0.040699		0.051679	0.056199	0.05572	0.061483	0.062368		0.161357	0.131722	0.175127	0.086928	0.08208
0.014032	0.037409	0.024906	0.067486	0.040664		0.052008	0.056195	0.055668	0.06143	0.062386		0.162384	0.131667	0.174814	0.086953	0.082146
0.014121	0.037395	0.024889	0.066972	0.040626		0.052337	0.056201	0.055686	0.061434	0.062376		0.163412	0.131518	0.17464	0.086443	0.082127
0.01421	0.03738	0.02487	0.066963	0.040612		0.052666	0.056178	0.055703	0.061353	0.06237		0.16444	0.131016	0.173702	0.086226	0.082128
0.014298	0.037362	0.024851	0.066919	0.040577		0.052995	0.056156	0.05562	0.061294	0.062311		0.165468	0.131094	0.173609	0.086043	0.081953
0.014387	0.037346	0.024832	0.066883	0.04056		0.053325	0.056141	0.055625	0.061272	0.062231		0.166495	0.130788	0.173034	0.086026	0.081754
0.014476	0.037332	0.024796	0.066868	0.040541		0.053654	0.056152	0.055611	0.061243	0.062205		0.167523	0.130746	0.172914	0.085702	0.081641
0.014565	0.037316	0.02478	0.066851	0.040462		0.053983	0.056122	0.055603	0.061122	0.062136		0.168551	0.13021	0.172928	0.085546	0.081412
0.014654	0.037261	0.024754	0.066831	0.040431		0.054312	0.056052	0.055608	0.061135	0.062135		0.169579	0.129646	0.172837	0.085462	0.081429
0.014742	0.037246	0.024738	0.066811	0.040413		0.054641	0.056039	0.055595	0.061119	0.06212		0.170606	0.129563	0.172863	0.085215	0.081435
0.014831	0.037223	0.024722	0.066748	0.040395		0.05497	0.056025	0.055566	0.061116	0.062062		0.171634	0.129227	0.172201	0.084665	0.081498
0.01492	0.037205	0.024705	0.066716	0.040356		0.0553	0.055923	0.054993	0.061118	0.061874		0.172662	0.129024	0.172204	0.084619	0.081562
0.015009	0.037186	0.024691	0.066497	0.040329		0.055629	0.055915	0.054854	0.06108	0.061888		0.17369	0.129009	0.172021	0.0847	0.081392
0.015098	0.037174	0.024658	0.066471	0.040307		0.055958	0.055927	0.054805	0.061074	0.061891		0.174717	0.129054	0.170947	0.084661	0.081116
0.015187	0.03716	0.024629	0.066369	0.040291		0.056287	0.055931	0.054792	0.061036	0.061873		0.175745	0.129142	0.171009	0.084623	0.080984
0.015275	0.037131	0.02461	0.066352	0.040275		0.056616	0.055912	0.054754	0.060963	0.061835		0.176773	0.129128	0.171074	0.084491	0.080687
0.015364	0.037097	0.024594	0.066341	0.040251		0.056945	0.055777	0.054711	0.06097	0.061834		0.177801	0.128877	0.171144	0.083925	0.080579
0.015453	0.037085	0.024584	0.066314	0.040237		0.057275	0.055693	0.054725	0.060926	0.061775		0.178828	0.128661	0.171133	0.083781	0.080634
0.015542	0.03706	0.024554	0.066281	0.040224		0.057604	0.055638	0.05469	0.060914	0.061741		0.179856	0.128539	0.171049	0.083541	0.080657
0.015631	0.037021	0.024538	0.066266	0.040208		0.057933	0.055549	0.054624	0.060903	0.061761		0.180884	0.128436	0.170836	0.083635	0.080723
0.015719	0.036964	0.024514	0.066254	0.040192		0.058262	0.055523	0.054498	0.060755	0.061675		0.181912	0.12828	0.171019	0.083647	0.080757
0.015808	0.036872	0.024492	0.066217	0.040175		0.058591	0.05543	0.054501	0.06071	0.061694		0.182939	0.127893	0.170651	0.083749	0.08076
0.015897	0.03686	0.02448	0.066146	0.040159		0.05892	0.055406	0.054481	0.060668	0.061696		0.183967	0.1278	0.170593	0.083516	0.080776
0.015986	0.036841	0.024461	0.066148	0.040144		0.05925	0.055419	0.054489	0.060588	0.06169		0.184995	0.12766	0.170577	0.083359	0.080635
0.016075	0.036822	0.024439	0.066114	0.040127		0.059579	0.055216	0.054479	0.060548	0.061682		0.186023	0.127419	0.16945	0.083273	0.080524
0.016163	0.036799	0.024421	0.066096	0.04011		0.059908	0.055127	0.054407	0.060471	0.061675		0.18705	0.127089	0.168875	0.083368	0.080549
0.016252	0.036658	0.024397	0.066033	0.040087		0.060237	0.054863	0.054418	0.06041	0.061665		0.188078	0.126935	0.168945	0.083457	0.080561
0.016341	0.036643	0.024367	0.066024	0.040074		0.060566	0.054866	0.054426	0.060353	0.061618		0.189106	0.126691	0.168712	0.083026	0.080299
0.01643	0.036624	0.024334	0.066016	0.040054		0.060895	0.054875	0.054424	0.060351	0.060761		0.190134	0.126363	0.168862	0.083107	0.080168
0.016519	0.03659	0.024319	0.065819	0.04004		0.061224	0.054791	0.054396	0.060364	0.060753		0.191161	0.126328	0.167952	0.083183	0.080147
0.016607	0.036577	0.024303	0.065766	0.039992		0.061554	0.054607	0.054389	0.060319	0.060734		0.192189	0.125918	0.167944	0.083168	0.079976
0.016696	0.036566	0.024287	0.065743	0.039961		0.061883	0.054562	0.054379	0.060204	0.060714		0.193217	0.125378	0.167815	0.08311	0.080009
0.016785	0.03654	0.024269	0.065737	0.039912		0.062212	0.054107	0.054386	0.060173	0.060691		0.194245	0.125293	0.167686	0.082945	0.079872
0.016874	0.036521	0.024254	0.065703	0.039898		0.062541	0.054069	0.054365	0.060149	0.06064		0.195272	0.125002	0.16737	0.082746	0.079896
0.016963	0.036511	0.024238	0.065694	0.039866		0.06287	0.054079	0.054317	0.060126	0.060652		0.1963	0.125083	0.167049	0.082686	0.079586
0.017052	0.03649	0.024212	0.065663	0.039849		0.063199	0.054096	0.054326	0.0601	0.060366		0.197328	0.12486	0.167248	0.082502	0.079634
0.01714	0.036437	0.024186	0.065635	0.039813		0.063529	0.054068	0.054341	0.060099	0.06034		0.198356	0.124622	0.167208	0.08234	0.079296
0.017229	0.036425	0.024173	0.065611	0.039691		0.063858	0.05397	0.054258	0.060103	0.060338		0.199383	0.124486	0.167064	0.082208	0.079379
0.017318	0.036366	0.024146	0.065593	0.039455		0.064187	0.05394	0.054242	0.060035	0.060216		0.200411	0.124186	0.166517	0.082208	0.07924
0.017407	0.036332	0.024128	0.065592	0.039431		0.064516	0.053919	0.054248	0.060025	0.060236		0.201439	0.124008	0.166439	0.082208	0.079232
0.017496	0.036313	0.024101	0.065486	0.039346		0.064845	0.053898	0.054246	0.059985	0.060202		0.202467	0.123924	0.166475	0.082306	0.079323
0.017584	0.036296	0.024053	0.065467	0.039332		0.065174	0.053902	0.054128	0.059926	0.060211		0.203494	0.123651	0.166162	0.082253	0.079319
0.017673	0.036277	0.024039	0.065455	0.039319		0.065504	0.053867	0.053992	0.059945	0.060177		0.204522	0.12344	0.166183	0.08232	0.079236
0.017762	0.036241	0.024015	0.065377	0.039307		0.065833	0.053854	0.053818	0.059957	0.060194		0.20555	0.122967	0.16624	0.082301	0.079235
0.017851	0.036228	0.024	0.065361	0.039294		0.066162	0.053817	0.053836	0.059976	0.060152		0.206578	0.122924	0.166136	0.082053	0.078913
0.01794	0.036205	0.023988	0.065346	0.038921		0.066491	0.053808	0.053778	0.059965	0.060136		0.207605	0.122694	0.16608	0.081871	0.079008
0.018028	0.036182	0.023974	0.0653	0.038902		0.06682	0.053811	0.053763	0.059862	0.060026		0.208633	0.12247	0.166217	0.081933	0.078982
0.018117	0.036163	0.023953	0.065281	0.038883		0.067149	0.05381	0.053706	0.059787	0.060044		0.209661	0.122521	0.166305	0.081835	0.078902
0.018206	0.036127	0.023937	0.065252	0.03887		0.067479	0.053783	0.05372	0.059802	0.060009		0.210689	0.122565	0.166482	0.081616	0.078658
0.018295	0.036108	0.023921	0.065228	0.038841		0.067808	0.053769	0.053695	0.059814	0.059919		0.211716	0.122382	0.166488	0.081406	0.078539
0.018384	0.036096	0.023909	0.065196	0.038822		0.068137	0.053735	0.053655	0.059611	0.059907		0.212744	0.122367	0.16633	0.081337	0.078527
0.018472	0.036078	0.023895	0.065169	0.038807		0.068466	0.053697	0.05365	0.059625	0.059862		0.213772	0.122101	0.166522	0.081164	0.078582
0.018561	0.03606	0.023879	0.065108	0.038792		0.068795	0.053693	0.053646	0.05958	0.059837		0.2148	0.121474	0.166688	0.081033	0.078553
0.01865	0.036036	0.023857	0.06509	0.038781		0.069124	0.053628	0.05355	0.059597	0.059806		0.215827	0.121303	0.166576	0.081088	0.078154
0.018739	0.036009	0.023814	0.065089	0.038769		0.069454	0.053625	0.053555	0.059583	0.059769		0.216855	0.121192	0.16667	0.080935	0.078206
0.018828	0.035765	0.023785	0.065076	0.038756		0.069783	0.05362	0.053533	0.059522	0.059709		0.217883	0.120887	0.166609	0.080836	0.078236
0.018917	0.035738	0.023765	0.065067	0.038741		0.070112	0.053572	0.053532	0.059538	0.059711		0.218911	0.121029	0.166746	0.080854	0.078194
0.019005	0.035717	0.023741	0.065057	0.038711		0.070441	0.053511	0.05351	0.059542	0.059674		0.219938	0.120912	0.16645	0.080836	0.078289
0.019094	0.035689	0.023711	0.06503	0.038692		0.07077	0.053519	0.053481	0.059535	0.059692		0.220966	0.120723	0.166418	0.080684	0.078272
0.019183	0.035596	0.023699	0.065	0.038661		0.071099	0.05349	0.053472	0.059482	0.059622		0.221994	0.120665	0.166511	0.080582	0.078227
0.019272	0.035577	0.023672	0.064971	0.038377		0.071429	0.053459	0.053471	0.059456	0.059523		0.223022	0.120421	0.164977	0.08053	0.078028
0.019361	0.035566	0.023658	0.064965	0.038354		0.071758	0.053265	0.053415	0.05915	0.059486		0.224049	0.120417	0.164816	0.080493	0.077982
0.019449	0.035541	0.023644	0.064897	0.038314		0.072087	0.053279	0.05339	0.05914	0.059428		0.225077	0.120134	0.164026	0.080411	0.077896
0.019538	0.035526	0.023629	0.064834	0.0383		0.072416	0.053227	0.053384	0.059154	0.05942		0.226105	0.119836	0.164232	0.08036	0.077489
0.019627	0.035502	0.023595	0.064805	0.03828		0.072745	0.053205	0.053346	0.059131	0.05938		0.227133	0.119629	0.163674	0.080286	0.077579
0.019716	0.035477	0.023581	0.064804	0.038266		0.073074	0.053222	0.05335	0.05911	0.059347		0.22816	0.119517	0.163216	0.080227	0.077583
0.019805	0.035451	0.023557	0.064779	0.038257		0.073404	0.053152	0.053217	0.058231	0.059269		0.229188	0.119452	0.163036	0.080304	0.077367
0.019893	0.035438	0.02354	0.064775	0.038239		0.073733	0.053	0.053191	0.058209	0.059013		0.230216	0.119384	0.162918	0.080219	0.077214
0.019982	0.03539	0.023528	0.064737	0.038209		0.074062	0.052951	0.053132	0.05815	0.058971		0.231244	0.119262	0.162675	0.080099	0.077179
0.020071	0.035365	0.023498	0.064716	0.038178		0.074391	0.052948	0.052976	0.05805	0.058992		0.232271	0.119259	0.162208	0.079626	0.077157
0.02016	0.035351	0.023483	0.064683	0.038151		0.07472	0.052938	0.05292	0.058032	0.05877		0.233299	0.118854	0.162179	0.079578	0.077253
0.020249	0.035342	0.023467	0.064676	0.038099		0.075049	0.052924	0.052923	0.058017	0.058765		0.234327	0.118848	0.161504	0.079602	0.077217
0.020337	0.035324	0.023417	0.064656	0.03807		0.075379	0.052862	0.052935	0.057943	0.058743		0.235355	0.118811	0.161669	0.079666	0.077059
0.020426	0.035292	0.023373	0.064611	0.038058		0.075708	0.052845	0.052901	0.057956	0.058658		0.236382	0.118772	0.161582	0.079666	0.076581
0.020515	0.035271	0.02336	0.064586	0.038048		0.076037	0.052849	0.052905	0.057849	0.058484		0.23741	0.118714	0.161531	0.079752	0.076555
0.020604	0.035258	0.023345	0.064561	0.038034		0.076366	0.052862	0.052872	0.05782	0.058408		0.238438	0.118653	0.161499	0.079798	0.076507
0.020693	0.035219	0.023318	0.064546	0.038033		0.076695	0.052859	0.052855	0.057704	0.058398		0.239466	0.118667	0.160884	0.079732	0.076519
0.020782	0.035207	0.023302	0.06453	0.038021		0.077024	0.052831	0.052854	0.057705	0.058344		0.240493	0.118535	0.160526	0.079798	0.076465
0.02087	0.035188	0.023257	0.064511	0.037991		0.077354	0.052775	0.052813	0.057611	0.058361		0.241521	0.118662	0.160473	0.079689	0.076515
0.020959	0.035183	0.023245	0.064505	0.037937		0.077683	0.052792	0.052819	0.057586	0.058369		0.242549	0.118545	0.160462	0.079555	0.076361
0.021048	0.035173	0.023234	0.064498	0.037924		0.078012	0.052766	0.05274	0.057568	0.058353		0.243577	0.118581	0.160522	0.07964	0.07621
0.021137	0.035163	0.023224	0.064346	0.037913		0.078341	0.052766	0.052686	0.057548	0.058362		0.244604	0.118436	0.160639	0.079679	0.076072
0.021226	0.034767	0.023198	0.064337	0.037899		0.07867	0.052764	0.052681	0.057532	0.058266		0.245632	0.11827	0.160741	0.079668	0.075938
0.021314	0.034733	0.023174	0.064328	0.037887		0.078999	0.052677	0.05268	0.057552	0.058251		0.24666	0.118405	0.160765	0.079609	0.075792
0.021403	0.034713	0.023154	0.064321	0.037872		0.079329	0.052536	0.05269	0.057569	0.058252		0.247688	0.118507	0.160116	0.079598	0.075852
0.021492	0.034675	0.023145	0.064287	0.037857		0.079658	0.052509	0.052215	0.057587	0.058193		0.248715	0.118173	0.160197	0.079703	0.075579
0.021581	0.034655	0.023131	0.064272	0.037839		0.079987	0.052474	0.052186	0.057552	0.058059		0.249743	0.118085	0.160205	0.079632	0.075558
0.02167	0.034639	0.023108	0.064259	0.037827		0.080316	0.052456	0.052124	0.057567	0.058024		0.250771	0.117732	0.160331	0.07948	0.075408
0.021758	0.03463	0.023094	0.064241	0.037818		0.080645	0.05247	0.052095	0.057406	0.057459		0.251799	0.117541	0.160009	0.079491	0.075336
0.021847	0.034607	0.02308	0.064216	0.037805		0.080974	0.052425	0.052051	0.057374	0.057407		0.252826	0.117666	0.159753	0.07955	0.075341
0.021936	0.034572	0.023067	0.064002	0.037793		0.081303	0.052395	0.051939	0.057268	0.057402		0.253854	0.117697	0.159583	0.079514	0.075309
0.022025	0.03456	0.023043	0.063985	0.037639		0.081633	0.052349	0.051918	0.0572	0.057384		0.254882	0.117679	0.15908	0.079359	0.075412
0.022114	0.034543	0.023021	0.06385	0.037627		0.081962	0.052316	0.051917	0.057156	0.05738		0.25591	0.117462	0.158436	0.079393	0.075479
0.022202	0.034533	0.023009	0.063831	0.037617		0.082291	0.052285	0.051879	0.057083	0.057376		0.256937	0.117444	0.158649	0.079181	0.075465
0.022291	0.034518	0.022998	0.063806	0.037599		0.08262	0.052251	0.051801	0.057054	0.057376		0.257965	0.116997	0.158191	0.079262	0.075489
0.02238	0.034422	0.022985	0.063796	0.037587		0.082949	0.052242	0.051744	0.056464	0.05738		0.258993	0.116606	0.157991	0.079147	0.075593
0.022469	0.034409	0.02297	0.063745	0.037574		0.083278	0.052258	0.051709	0.056483	0.057384		0.260021	0.116648	0.158047	0.079217	0.075566
0.022558	0.034386	0.022959	0.063728	0.037565		0.083608	0.052266	0.051667	0.056464	0.057372		0.261048	0.116445	0.157273	0.079137	0.075366
0.022647	0.034094	0.022944	0.063692	0.037552		0.083937	0.052277	0.051615	0.056449	0.057285		0.262076	0.116347	0.157273	0.079032	0.075443
0.022735	0.034089	0.022935	0.063652	0.037528		0.084266	0.052272	0.051505	0.056463	0.057252		0.263104	0.116155	0.157159	0.079135	0.07546
0.022824	0.034067	0.022926	0.063641	0.037517		0.084595	0.05221	0.051491	0.056461	0.057147		0.264132	0.115855	0.15736	0.078994	0.075227
0.022913	0.03405	0.02291	0.063627	0.037505		0.084924	0.052151	0.051484	0.05643	0.057113		0.265159	0.115781	0.157398	0.078857	0.075201
0.023002	0.03403	0.022887	0.063623	0.037484		0.085253	0.052108	0.051488	0.056345	0.057109		0.266187	0.115941	0.157558	0.078737	0.075025
0.023091	0.034019	0.02285	0.063612	0.037458		0.085583	0.052044	0.051492	0.056354	0.057119		0.267215	0.115705	0.157773	0.07864	0.074927
0.023179	0.033997	0.022833	0.063577	0.037446		0.085912	0.052018	0.051426	0.056352	0.057084		0.268243	0.115566	0.156837	0.078706	0.074734
0.023268	0.033968	0.022822	0.063546	0.037423		0.086241	0.052023	0.051428	0.056311	0.056614		0.26927	0.115659	0.156963	0.078651	0.074637
0.023357	0.033943	0.022813	0.063533	0.037396		0.08657	0.05201	0.051435	0.056331	0.05662		0.270298	0.115624	0.157062	0.078368	0.074708
0.023446	0.03393	0.022806	0.063519	0.037384		0.086899	0.051951	0.051388	0.056272	0.056631		0.271326	0.115231	0.15692	0.078465	0.074679
0.023535	0.033919	0.022793	0.063508	0.037371		0.087228	0.051937	0.051357	0.056265	0.056613		0.272354	0.115083	0.156901	0.078498	0.074586
0.023623	0.033892	0.022778	0.063496	0.037347		0.087558	0.051894	0.05132	0.056037	0.05656		0.273381	0.114894	0.157021	0.078371	0.074511
0.023712	0.03388	0.022762	0.063486	0.037334		0.087887	0.051864	0.051304	0.056032	0.05655		0.274409	0.114227	0.157185	0.078178	0.074442
0.023801	0.033868	0.022748	0.063445	0.037323		0.088216	0.051783	0.051313	0.056035	0.056555		0.275437	0.114152	0.15737	0.078077	0.074388
0.02389	0.033858	0.022718	0.063417	0.0373		0.088545	0.051716	0.051301	0.055992	0.056523		0.276465	0.11419	0.157223	0.078036	0.074303
0.023979	0.033841	0.022704	0.063415	0.037285		0.088874	0.051657	0.051223	0.055946	0.056387		0.277492	0.11392	0.157346	0.077957	0.074181
0.024067	0.033827	0.022692	0.063399	0.037274		0.089203	0.051567	0.051218	0.055959	0.056343		0.27852	0.113897	0.157562	0.078031	0.074215
0.024156	0.033804	0.022674	0.063394	0.037242		0.089533	0.05151	0.051207	0.055899	0.056315		0.279548	0.113669	0.157098	0.077871	0.07428
0.024245	0.0338	0.022662	0.063344	0.037231		0.089862	0.051374	0.051184	0.055898	0.056288		0.280576	0.113496	0.157238	0.077832	0.074208
0.024334	0.033791	0.022633	0.063271	0.037203		0.090191	0.051376	0.051159	0.055857	0.05626		0.281603	0.113318	0.156926	0.077648	0.074276
0.024423	0.033787	0.022621	0.06326	0.037178		0.09052	0.051393	0.051109	0.055805	0.056154		0.282631	0.113297	0.156943	0.077518	0.074141
0.024512	0.033784	0.022608	0.063236	0.037158		0.090849	0.05141	0.0511	0.055644	0.056114		0.283659	0.113229	0.157016	0.077352	0.073999
0.0246	0.033767	0.022582	0.063228	0.037135		0.091178	0.051247	0.051116	0.055612	0.056018		0.284687	0.113009	0.157027	0.077373	0.073977
0.024689	0.033756	0.022569	0.063221	0.037124		0.091508	0.051245	0.051038	0.055612	0.056008		0.285714	0.112935	0.15632	0.077423	0.073998
0.024778	0.033723	0.022539	0.063196	0.037122		0.091837	0.051243	0.050993	0.055515	0.056018		0.286742	0.112773	0.156432	0.077446	0.073998
0.024867	0.033719	0.022529	0.063173	0.037021		0.092166	0.051186	0.050959	0.055463	0.055941		0.28777	0.112877	0.155913	0.077206	0.073891
0.024956	0.033709	0.022509	0.063142	0.03701		0.092495	0.051134	0.050925	0.055406	0.055808		0.288798	0.112688	0.155285	0.077064	0.073843
0.025044	0.033691	0.022499	0.063129	0.036984		0.092824	0.051057	0.05094	0.055401	0.055754		0.289825	0.112591	0.155493	0.076918	0.073871
0.025133	0.033678	0.022477	0.063106	0.036967		0.093153	0.051049	0.05088	0.055351	0.055627		0.290853	0.112286	0.155103	0.076909	0.073908
0.025222	0.033658	0.022455	0.063106	0.036954		0.093483	0.051023	0.050838	0.055333	0.055524		0.291881	0.111915	0.155135	0.076835	0.074002
0.025311	0.033648	0.022444	0.063083	0.03692		0.093812	0.050968	0.050831	0.055319	0.05549		0.292909	0.111817	0.155025	0.076556	0.074089
0.0254	0.033626	0.022432	0.063074	0.036908		0.094141	0.050929	0.050761	0.055303	0.055439		0.293936	0.111317	0.155247	0.076558	0.07386
0.025488	0.033617	0.022417	0.063053	0.036899		0.09447	0.050805	0.050696	0.055255	0.055352		0.294964	0.111327	0.155305	0.076553	0.07361
0.025577	0.033578	0.022397	0.063044	0.036891		0.094799	0.050808	0.050643	0.055234	0.055327		0.295992	0.111252	0.155234	0.076556	0.073651
0.025666	0.033561	0.022384	0.063036	0.036878		0.095128	0.050686	0.050621	0.055181	0.055308		0.29702	0.111044	0.155408	0.076638	0.07373
0.025755	0.033535	0.022373	0.063014	0.036865		0.095458	0.050634	0.050599	0.05517	0.055315		0.298047	0.110993	0.155198	0.076746	0.073443
0.025844	0.033504	0.022361	0.062994	0.036855		0.095787	0.050651	0.050602	0.055187	0.055309		0.299075	0.110887	0.155079	0.076677	0.073366
0.025933	0.033497	0.022341	0.062982	0.036843		0.096116	0.050629	0.050571	0.055176	0.055257		0.300103	0.110344	0.154956	0.076672	0.073314
0.026021	0.033426	0.022335	0.062967	0.036834		0.096445	0.050529	0.050487	0.055173	0.055198		0.301131	0.110191	0.154741	0.076587	0.073196
0.02611	0.033419	0.022323	0.06295	0.036821		0.096774	0.050509	0.050484	0.055152	0.055163		0.302158	0.109869	0.154968	0.076446	0.073276
0.026199	0.033409	0.02229	0.062936	0.036808		0.097103	0.050498	0.050474	0.055163	0.055153		0.303186	0.109899	0.155147	0.076124	0.073355
0.026288	0.033408	0.022258	0.062931	0.036796		0.097433	0.050506	0.050464	0.05513	0.055136		0.304214	0.109785	0.155061	0.07544	0.073441
0.026377	0.033402	0.022246	0.06292	0.036782		0.097762	0.050475	0.05044	0.055122	0.055124		0.305242	0.109459	0.155182	0.075192	0.073371
0.026465	0.033392	0.022212	0.062921	0.036774		0.098091	0.050401	0.050411	0.055128	0.05512		0.306269	0.109436	0.155119	0.075211	0.072914
0.026554	0.033385	0.022156	0.062907	0.036765		0.09842	0.05041	0.050358	0.055114	0.055139		0.307297	0.109436	0.154877	0.075275	0.072918
0.026643	0.033369	0.022137	0.062888	0.036739		0.098749	0.050321	0.050299	0.055097	0.055128		0.308325	0.109171	0.154995	0.075244	0.072983
0.026732	0.033364	0.022121	0.062864	0.036718		0.099078	0.050333	0.050269	0.05509	0.05509		0.309353	0.109079	0.155001	0.075108	0.072907
0.026821	0.033354	0.022111	0.062836	0.036693		0.099408	0.05024	0.050244	0.054997	0.055046		0.31038	0.108859	0.154877	0.075096	0.073008
0.026909	0.033338	0.0221	0.062595	0.036682		0.099737	0.050248	0.050189	0.054988	0.055062		0.311408	0.108781	0.15454	0.075117	0.073113
0.026998	0.033333	0.022088	0.062567	0.036558		0.100066	0.050241	0.050185	0.054985	0.055		0.312436	0.108672	0.154592	0.074424	0.073015
0.027087	0.033316	0.02207	0.062525	0.036502		0.100395	0.050187	0.050184	0.054976	0.055003		0.313464	0.108815	0.154398	0.07442	0.072813
0.027176	0.033301	0.022059	0.062511	0.036477		0.100724	0.050204	0.050101	0.054967	0.054973		0.314491	0.108556	0.154488	0.07436	0.072918
0.027265	0.033286	0.022048	0.0625	0.036465		0.101053	0.050217	0.050041	0.05491	0.054974		0.315519	0.108523	0.154661	0.074377	0.07294
0.027353	0.033276	0.022033	0.0625	0.036458		0.101382	0.05023	0.050057	0.054888	0.054923		0.316547	0.108401	0.153924	0.074463	0.072949
0.027442	0.033257	0.022012	0.062493	0.036448		0.101712	0.050244	0.049956	0.054879	0.054927		0.317575	0.108356	0.153778	0.074392	0.072831
0.027531	0.033243	0.022002	0.062469	0.036439		0.102041	0.050222	0.049869	0.054862	0.054852		0.318602	0.108237	0.153796	0.074396	0.07289
0.02762	0.033232	0.021983	0.062446	0.03643		0.10237	0.049911	0.049859	0.054845	0.054863		0.31963	0.108212	0.153799	0.07434	0.072761
0.027709	0.033217	0.021975	0.062425	0.036416		0.102699	0.049905	0.049859	0.054775	0.054867		0.320658	0.10811	0.15403	0.074288	0.072745
0.027798	0.033214	0.02196	0.062423	0.03641		0.103028	0.04985	0.049834	0.054702	0.054861		0.321686	0.10817	0.154175	0.074299	0.072526
0.027886	0.033191	0.021939	0.06241	0.036406		0.103357	0.04986	0.049816	0.054656	0.054875		0.322713	0.107745	0.153522	0.074382	0.072508
0.027975	0.033182	0.021925	0.062374	0.036397		0.103687	0.049846	0.049808	0.054652	0.054873		0.323741	0.106867	0.153196	0.074403	0.072427
0.028064	0.033173	0.021925	0.062362	0.036372		0.104016	0.049795	0.049783	0.054655	0.054833		0.324769	0.106936	0.153184	0.074375	0.072463
0.028153	0.033165	0.021914	0.062352	0.036352		0.104345	0.049766	0.049776	0.054638	0.054843		0.325797	0.106858	0.153118	0.074243	0.072396
0.028242	0.033145	0.021897	0.062331	0.036337		0.104674	0.049732	0.049777	0.054619	0.054817		0.326824	0.106885	0.153008	0.074343	0.072318
0.02833	0.033138	0.021888	0.062317	0.036311		0.105003	0.049717	0.049747	0.054622	0.054704		0.327852	0.106875	0.153177	0.074384	0.07183
0.028419	0.03314	0.021875	0.062283	0.036302		0.105332	0.049673	0.049764	0.054631	0.054719		0.32888	0.107023	0.153094	0.074477	0.071818
0.028508	0.033121	0.021863	0.062265	0.036289		0.105662	0.049663	0.049771	0.054609	0.054664		0.329908	0.107016	0.153141	0.074456	0.07186
0.028597	0.033111	0.021849	0.062266	0.036278		0.105991	0.049652	0.049754	0.054524	0.054619		0.330935	0.106819	0.152886	0.074563	0.071932
0.028686	0.033092	0.021824	0.062158	0.036265		0.10632	0.04967	0.049769	0.054534	0.054513		0.331963	0.106565	0.152825	0.074533	0.071933
0.028774	0.033072	0.021802	0.062154	0.036257		0.106649	0.049603	0.049701	0.054541	0.054387		0.332991	0.106477	0.152815	0.074475	0.071857
0.028863	0.033065	0.021792	0.062147	0.036247		0.106978	0.049537	0.049664	0.054543	0.054296		0.334018	0.106463	0.152774	0.074564	0.071809
0.028952	0.033056	0.021782	0.062141	0.036236		0.107307	0.049525	0.049658	0.054553	0.054307		0.335046	0.106606	0.152441	0.074213	0.071863
0.029041	0.033044	0.021762	0.062137	0.036227		0.107637	0.049502	0.049649	0.054542	0.054297		0.336074	0.106665	0.152114	0.074304	0.071793
0.02913	0.033029	0.021752	0.062128	0.03622		0.107966	0.049489	0.049644	0.054515	0.054302		0.337102	0.106813	0.152069	0.074292	0.07183
0.029218	0.03302	0.021741	0.062102	0.0362		0.108295	0.049493	0.049646	0.054438	0.054303		0.338129	0.106543	0.151373	0.074135	0.0718
0.029307	0.03301	0.021735	0.062093	0.03619		0.108624	0.049503	0.049636	0.054456	0.054308		0.339157	0.106235	0.151099	0.074088	0.071828
0.029396	0.03297	0.021726	0.062067	0.036183		0.108953	0.049427	0.049611	0.054407	0.054217		0.340185	0.106205	0.15127	0.074071	0.071881
0.029485	0.032961	0.02171	0.062049	0.036179		0.109282	0.049355	0.049547	0.054386	0.054021		0.341213	0.10616	0.150997	0.074023	0.071741
0.029574	0.032937	0.0217	0.062021	0.036169		0.109612	0.049338	0.049471	0.054305	0.054039		0.34224	0.10596	0.151026	0.073876	0.071831
0.029663	0.032924	0.021683	0.062006	0.03616		0.109941	0.049296	0.049488	0.054235	0.054039		0.343268	0.105533	0.151006	0.073817	0.071569
0.029751	0.03291	0.021673	0.061999	0.036042		0.11027	0.049277	0.049448	0.054183	0.054046		0.344296	0.105169	0.151124	0.073701	0.071657
0.02984	0.032895	0.021652	0.061987	0.036034		0.110599	0.049277	0.049453	0.054055	0.054037		0.345324	0.105026	0.151228	0.073455	0.07176
0.029929	0.03288	0.021621	0.061981	0.036005		0.110928	0.049213	0.049455	0.054074	0.054055		0.346351	0.10464	0.151426	0.073202	0.071549
0.030018	0.032868	0.021615	0.06197	0.035975		0.111257	0.049225	0.049457	0.054079	0.054061		0.347379	0.104314	0.151468	0.072802	0.071467
0.030107	0.03286	0.021606	0.061946	0.035964		0.111587	0.049243	0.049459	0.054058	0.054064		0.348407	0.104226	0.151349	0.072772	0.071577
0.030195	0.032853	0.021596	0.061949	0.035947		0.111916	0.049218	0.049455	0.054034	0.054042		0.349435	0.104076	0.151456	0.072557	0.071378
0.030284	0.032835	0.021586	0.0619	0.035936		0.112245	0.049149	0.049436	0.053988	0.053687		0.350462	0.103779	0.151438	0.072296	0.071261
0.030373	0.03279	0.021576	0.061842	0.035928		0.112574	0.04914	0.049324	0.05396	0.053658		0.35149	0.103352	0.151481	0.072407	0.071359
0.030462	0.032786	0.02156	0.061739	0.035921		0.112903	0.049113	0.049316	0.053965	0.05365		0.352518	0.103282	0.151507	0.07229	0.071272
0.030551	0.032775	0.021548	0.061718	0.035911		0.113232	0.049125	0.049187	0.053463	0.053657		0.353546	0.103055	0.151699	0.072259	0.070894
0.030639	0.032767	0.021538	0.061692	0.035902		0.113562	0.04914	0.04919	0.053446	0.053668		0.354573	0.10297	0.151449	0.072333	0.070915
0.030728	0.03276	0.021511	0.061686	0.035792		0.113891	0.049139	0.049166	0.053459	0.053687		0.355601	0.103014	0.151165	0.072439	0.070927
0.030817	0.032751	0.021498	0.061671	0.035782		0.11422	0.04913	0.049182	0.053446	0.053521		0.356629	0.103115	0.151202	0.072509	0.070975
0.030906	0.032738	0.02148	0.061663	0.03576		0.114549	0.049107	0.049183	0.053423	0.053484		0.357657	0.102999	0.151273	0.072614	0.070854
0.030995	0.032725	0.021469	0.061647	0.035748		0.114878	0.049112	0.049006	0.053388	0.053457		0.358684	0.103114	0.151479	0.072273	0.070951
0.031083	0.032706	0.021461	0.061635	0.035737		0.115207	0.049106	0.048988	0.053344	0.053452		0.359712	0.103197	0.151392	0.072262	0.071054
0.031172	0.03268	0.02145	0.061637	0.035694		0.115537	0.049074	0.048973	0.05334	0.053237		0.36074	0.103227	0.151288	0.072034	0.070998
0.031261	0.032672	0.021416	0.061642	0.035668		0.115866	0.049076	0.048948	0.053308	0.053231		0.361768	0.102956	0.151462	0.072131	0.071034
0.03135	0.032652	0.021405	0.061634	0.035658		0.116195	0.049058	0.048935	0.05328	0.053114		0.362795	0.102266	0.151177	0.072178	0.07105
0.031439	0.032626	0.02138	0.061561	0.035642		0.116524	0.048975	0.04894	0.052783	0.053134		0.363823	0.102218	0.151361	0.072136	0.070967
0.031528	0.032602	0.021351	0.06155	0.035631		0.116853	0.048949	0.048918	0.052799	0.053051		0.364851	0.102227	0.150986	0.071946	0.070937
0.031616	0.032588	0.021342	0.061531	0.035622		0.117182	0.048904	0.048914	0.052747	0.053029		0.365879	0.101865	0.150848	0.071857	0.070917
0.031705	0.032517	0.021331	0.061528	0.035537		0.117512	0.048839	0.048875	0.052729	0.052988		0.366906	0.101637	0.150003	0.071852	0.070936
0.031794	0.032518	0.021322	0.061522	0.035526		0.117841	0.048794	0.048867	0.052728	0.05296		0.367934	0.101685	0.149979	0.071688	0.07086
0.031883	0.032452	0.021309	0.061509	0.035507		0.11817	0.048811	0.048848	0.052657	0.052898		0.368962	0.101551	0.149592	0.07167	0.070863
0.031972	0.032436	0.021291	0.061485	0.035465		0.118499	0.048803	0.048827	0.052652	0.052873		0.36999	0.101373	0.149464	0.071474	0.070428
0.03206	0.032421	0.021284	0.061451	0.035452		0.118828	0.048766	0.048808	0.052659	0.052884		0.371017	0.101402	0.149465	0.071259	0.070208
0.032149	0.032409	0.021272	0.061367	0.035435		0.119157	0.048749	0.0488	0.052666	0.052895		0.372045	0.101239	0.149542	0.071089	0.070173
0.032238	0.032399	0.021253	0.061353	0.03541		0.119487	0.048718	0.048787	0.052668	0.052895		0.373073	0.101081	0.149589	0.071076	0.070163
0.032327	0.032395	0.021236	0.061331	0.035384		0.119816	0.048695	0.048665	0.052672	0.052883		0.374101	0.101225	0.149471	0.070916	0.070117
0.032416	0.032386	0.021223	0.061323	0.035372		0.120145	0.048709	0.048631	0.052675	0.052875		0.375128	0.100902	0.14965	0.070953	0.069997
0.032504	0.032365	0.021202	0.061317	0.03536		0.120474	0.048682	0.048622	0.052597	0.052861		0.376156	0.100986	0.149856	0.070936	0.069974
0.032593	0.032351	0.021179	0.06131	0.035356		0.120803	0.048683	0.048618	0.052603	0.052833		0.377184	0.100944	0.149916	0.070692	0.06986
0.032682	0.032339	0.021162	0.06129	0.035298		0.121132	0.048695	0.048453	0.052549	0.052758		0.378212	0.101059	0.148505	0.07067	0.069862
0.032771	0.032312	0.021153	0.061284	0.035285		0.121461	0.048702	0.048422	0.052562	0.052728		0.379239	0.101077	0.148619	0.070427	0.069856
0.03286	0.03229	0.021142	0.061228	0.035262		0.121791	0.04865	0.048371	0.052547	0.052723		0.380267	0.100989	0.148328	0.070097	0.069767
0.032948	0.032283	0.021133	0.061213	0.035254		0.12212	0.048649	0.048304	0.05254	0.052699		0.381295	0.100428	0.148417	0.070209	0.069737
0.033037	0.032274	0.021114	0.061208	0.035244		0.122449	0.048648	0.048306	0.052378	0.052676		0.382323	0.100409	0.148535	0.069952	0.069716
0.033126	0.032265	0.021095	0.061197	0.035229		0.122778	0.048627	0.048313	0.052241	0.052637		0.38335	0.10002	0.148436	0.069713	0.069762
0.033215	0.032254	0.021087	0.061201	0.035222		0.123107	0.048555	0.048317	0.052183	0.052622		0.384378	0.099969	0.148355	0.069666	0.069867
0.033304	0.032201	0.021072	0.061187	0.035213		0.123436	0.048505	0.048313	0.052167	0.052617		0.385406	0.099837	0.14803	0.069514	0.069983
0.033393	0.032192	0.021062	0.061163	0.035203		0.123766	0.04847	0.048314	0.052101	0.052555		0.386434	0.099563	0.148137	0.069429	0.069697
0.033481	0.032178	0.021045	0.061154	0.035193		0.124095	0.048395	0.048308	0.052073	0.052559		0.387461	0.099646	0.148099	0.069422	0.069545
0.03357	0.032175	0.021033	0.06115	0.035181		0.124424	0.048408	0.048292	0.052049	0.052462		0.388489	0.099632	0.148274	0.069333	0.069491
0.033659	0.032137	0.021023	0.061137	0.035178		0.124753	0.048413	0.048285	0.05205	0.05239		0.389517	0.09963	0.148472	0.069424	0.069532
0.033748	0.032126	0.021014	0.061018	0.035164		0.125082	0.048371	0.04827	0.052024	0.052318		0.390545	0.099676	0.148591	0.069344	0.069324
0.033837	0.032114	0.021005	0.061007	0.035142		0.125411	0.048339	0.048272	0.052033	0.052318		0.391572	0.099843	0.148705	0.069443	0.069355
0.033925	0.032095	0.020988	0.060997	0.03513		0.125741	0.048289	0.048219	0.052044	0.052237		0.3926	0.099673	0.148648	0.069545	0.069377
0.034014	0.032091	0.020981	0.060999	0.034892		0.12607	0.048248	0.048195	0.05204	0.052245		0.393628	0.099715	0.148833	0.069546	0.069299
0.034103	0.032069	0.020975	0.060587	0.034885		0.126399	0.048258	0.048175	0.05202	0.05225		0.394656	0.099771	0.148911	0.06962	0.069343
0.034192	0.03205	0.020964	0.060541	0.034877		0.126728	0.048229	0.048172	0.051782	0.052255		0.395683	0.099835	0.149101	0.06956	0.069177
0.034281	0.032041	0.020949	0.060537	0.034868		0.127057	0.048222	0.048187	0.051709	0.052164		0.396711	0.099479	0.14915	0.069444	0.06916
0.034369	0.032021	0.020941	0.060527	0.034848		0.127386	0.048236	0.048129	0.051603	0.052138		0.397739	0.099231	0.148899	0.069464	0.069179
0.034458	0.032019	0.020932	0.060496	0.034833		0.127716	0.048163	0.048049	0.051607	0.052136		0.398767	0.098882	0.14882	0.069355	0.069065
0.034547	0.032015	0.020913	0.060479	0.034794		0.128045	0.04815	0.048029	0.051613	0.052012		0.399794	0.098963	0.148867	0.069356	0.069033
0.034636	0.032008	0.020902	0.06046	0.034777		0.128374	0.048146	0.047867	0.051612	0.051956		0.400822	0.098751	0.149044	0.069275	0.069073
0.034725	0.031998	0.02089	0.060436	0.034768		0.128703	0.048145	0.047864	0.05162	0.051932		0.40185	0.098877	0.148669	0.069231	0.069016
0.034813	0.031985	0.020883	0.060419	0.03476		0.129032	0.048115	0.047794	0.051477	0.051908		0.402878	0.098801	0.148896	0.069213	0.069112
0.034902	0.031975	0.020873	0.060402	0.034724		0.129361	0.048114	0.047784	0.051454	0.051925		0.403905	0.098956	0.149093	0.069146	0.068431
0.034991	0.031963	0.020865	0.06039	0.034712		0.129691	0.048117	0.047787	0.051355	0.051836		0.404933	0.09881	0.149195	0.069161	0.068384
0.03508	0.03196	0.020832	0.060389	0.0347		0.13002	0.048102	0.047804	0.051357	0.051829		0.405961	0.098866	0.149343	0.069164	0.068346
0.035169	0.031947	0.020828	0.060382	0.034691		0.130349	0.048102	0.047756	0.051366	0.051787		0.406989	0.099	0.148624	0.069119	0.068443
0.035258	0.031928	0.020808	0.060339	0.034682		0.130678	0.048084	0.047741	0.051363	0.051806		0.408016	0.098953	0.148212	0.069004	0.068285
0.035346	0.031917	0.020799	0.060314	0.034672		0.131007	0.048076	0.047651	0.051365	0.051747		0.409044	0.098759	0.148199	0.068959	0.06839
0.035435	0.031897	0.020789	0.060311	0.034661		0.131336	0.048079	0.047623	0.051345	0.051697		0.410072	0.098837	0.14824	0.068911	0.06845
0.035524	0.031893	0.02078	0.060299	0.034652		0.131666	0.048073	0.047635	0.051307	0.051713		0.4111	0.098807	0.148337	0.068794	0.068284
0.035613	0.031845	0.020773	0.060273	0.034641		0.131995	0.048006	0.047629	0.051189	0.05164		0.412127	0.098755	0.148341	0.068771	0.068255
0.035702	0.031837	0.020765	0.060262	0.03464		0.132324	0.047976	0.047599	0.051138	0.051656		0.413155	0.098463	0.148229	0.068507	0.06828
0.03579	0.031832	0.020757	0.060258	0.034631		0.132653	0.047955	0.047552	0.051129	0.051575		0.414183	0.098489	0.148353	0.068515	0.068188
0.035879	0.031827	0.020747	0.060252	0.034611		0.132982	0.047894	0.047542	0.051074	0.051538		0.415211	0.098329	0.148511	0.068383	0.06828
0.035968	0.03155	0.020737	0.060239	0.034602		0.133311	0.047859	0.047543	0.051071	0.051543		0.416238	0.098223	0.148639	0.068078	0.068291
0.036057	0.03154	0.020718	0.060222	0.034591		0.133641	0.047856	0.047512	0.051066	0.051529		0.417266	0.098396	0.148343	0.067832	0.068257
0.036146	0.031522	0.020702	0.060211	0.034582		0.13397	0.047755	0.047507	0.051027	0.051444		0.418294	0.098426	0.14847	0.067662	0.06792
0.036234	0.031514	0.020686	0.060199	0.034573		0.134299	0.047722	0.047495	0.051029	0.05141		0.419322	0.098144	0.145196	0.067644	0.067892
0.036323	0.031492	0.020669	0.060184	0.034565		0.134628	0.04774	0.047376	0.05095	0.051294		0.420349	0.098281	0.145362	0.06762	0.067971
0.036412	0.031489	0.020661	0.060172	0.034558		0.134957	0.047688	0.04731	0.050885	0.05125		0.421377	0.097802	0.145583	0.06773	0.067852
0.036501	0.031457	0.020645	0.060169	0.034548		0.135286	0.047702	0.047232	0.050541	0.051264		0.422405	0.097757	0.145788	0.067815	0.067914
0.03659	0.031449	0.020628	0.060141	0.034534		0.135616	0.047716	0.047248	0.050517	0.051243		0.423433	0.097705	0.145628	0.067873	0.067972
0.036679	0.031437	0.02062	0.060142	0.034497		0.135945	0.047695	0.047256	0.05042	0.051238		0.42446	0.097286	0.145573	0.06773	0.067181
0.036767	0.03143	0.020613	0.06013	0.034489		0.136274	0.047504	0.047169	0.050303	0.05125		0.425488	0.097181	0.144922	0.067633	0.067062
0.036856	0.031414	0.020601	0.060118	0.03447		0.136603	0.047468	0.047168	0.050299	0.051256		0.426516	0.09727	0.145098	0.067652	0.067118
0.036945	0.031405	0.020591	0.060107	0.034395		0.136932	0.047484	0.047129	0.050267	0.051252		0.427544	0.097051	0.144593	0.06758	0.067177
0.037034	0.031397	0.020584	0.060085	0.034382		0.137261	0.047492	0.047053	0.050237	0.051247		0.428571	0.097037	0.144526	0.067389	0.067178
0.037123	0.0314	0.02057	0.060083	0.034329		0.137591	0.047465	0.047056	0.050118	0.051254		0.429599	0.09647	0.144313	0.067316	0.067293
0.037211	0.031381	0.020552	0.060055	0.034318		0.13792	0.04746	0.047058	0.050127	0.051259		0.430627	0.096567	0.143816	0.067007	0.067332
0.0373	0.031374	0.020545	0.060041	0.03431		0.138249	0.047452	0.04706	0.050124	0.051208		0.431655	0.096209	0.143769	0.066813	0.067416
0.037389	0.031369	0.020529	0.060035	0.034309		0.138578	0.047425	0.047068	0.050131	0.051221		0.432682	0.096184	0.143784	0.066546	0.067212
0.037478	0.031362	0.020519	0.06003	0.034299		0.138907	0.047434	0.047073	0.050146	0.051239		0.43371	0.096198	0.143275	0.066467	0.067314
0.037567	0.031332	0.02051	0.060025	0.034296		0.139236	0.047342	0.04704	0.050161	0.051258		0.434738	0.09615	0.14332	0.066335	0.067426
0.037655	0.03132	0.020499	0.060023	0.034272		0.139566	0.047299	0.047043	0.050168	0.051202		0.435766	0.095662	0.142688	0.066013	0.066858
0.037744	0.031308	0.020484	0.060017	0.034264		0.139895	0.047233	0.047055	0.050082	0.051149		0.436793	0.095249	0.142761	0.065919	0.066898
0.037833	0.031296	0.020473	0.06	0.034255		0.140224	0.047169	0.047048	0.050089	0.05112		0.437821	0.095174	0.142483	0.066037	0.066949
0.037922	0.03128	0.020468	0.059993	0.034212		0.140553	0.047168	0.047039	0.050047	0.051116		0.438849	0.095069	0.142147	0.065948	0.066979
0.038011	0.031268	0.020427	0.059989	0.034191		0.140882	0.047091	0.047044	0.050058	0.051115		0.439877	0.095061	0.142015	0.065868	0.066839
0.038099	0.031247	0.020413	0.059957	0.034133		0.141211	0.046992	0.047017	0.050048	0.051092		0.440904	0.094766	0.141932	0.065908	0.066917
0.038188	0.031242	0.020401	0.05995	0.034101		0.14154	0.046973	0.046984	0.050019	0.051071		0.441932	0.094852	0.142057	0.065801	0.066771
0.038277	0.031239	0.020393	0.059942	0.034083		0.14187	0.04697	0.046842	0.050022	0.051081		0.44296	0.094747	0.142105	0.065726	0.066811
0.038366	0.031226	0.020387	0.059929	0.03407		0.142199	0.046971	0.04682	0.049951	0.051055		0.443988	0.094913	0.142254	0.065732	0.0666
0.038455	0.031218	0.020375	0.059934	0.034061		0.142528	0.046811	0.046758	0.049941	0.051072		0.445015	0.094692	0.141768	0.065794	0.066573
0.038544	0.031197	0.020365	0.059764	0.034043		0.142857	0.046812	0.04664	0.049779	0.051084		0.446043	0.094368	0.141711	0.065439	0.06662
0.038632	0.031195	0.020348	0.059745	0.034034		0.143186	0.046753	0.046606	0.049769	0.05108		0.447071	0.094248	0.141272	0.065553	0.066616
0.038721	0.031192	0.020339	0.059725	0.034024		0.143515	0.046715	0.046589	0.049761	0.050991		0.448099	0.094103	0.141217	0.065654	0.066314
0.03881	0.031187	0.020331	0.059712	0.033993		0.143845	0.046713	0.046605	0.049751	0.050985		0.449126	0.093866	0.141466	0.065536	0.066258
0.038899	0.031178	0.020319	0.059699	0.033977		0.144174	0.046704	0.046535	0.049744	0.050928		0.450154	0.093743	0.141419	0.06561	0.066374
0.038988	0.031173	0.020306	0.05968	0.033969		0.144503	0.046715	0.046542	0.04976	0.050808		0.451182	0.093794	0.141615	0.065631	0.066486
0.039076	0.031167	0.020279	0.059664	0.033961		0.144832	0.046649	0.046553	0.049727	0.050714		0.45221	0.093523	0.141395	0.065584	0.066574
0.039165	0.03116	0.02027	0.059656	0.033931		0.145161	0.046535	0.046549	0.049673	0.050718		0.453237	0.093597	0.141266	0.065417	0.066579
0.039254	0.031161	0.020255	0.05964	0.033917		0.14549	0.046539	0.046513	0.049659	0.050726		0.454265	0.093717	0.141338	0.065008	0.066287
0.039343	0.031149	0.020243	0.059637	0.033908		0.14582	0.046538	0.046494	0.049672	0.050701		0.455293	0.093889	0.141236	0.06503	0.066053
0.039432	0.031142	0.020236	0.059642	0.033889		0.146149	0.046546	0.046472	0.049631	0.050608		0.456321	0.093541	0.140833	0.064981	0.066015
0.03952	0.031136	0.020218	0.059634	0.033872		0.146478	0.046555	0.046471	0.049608	0.050566		0.457348	0.09328	0.141029	0.064768	0.065882
0.039609	0.031136	0.020212	0.059562	0.033843		0.146807	0.046492	0.046463	0.049621	0.050566		0.458376	0.093332	0.141137	0.064614	0.065841
0.039698	0.031135	0.020206	0.059547	0.033824		0.147136	0.045569	0.046381	0.049558	0.050554		0.459404	0.09296	0.141193	0.064594	0.065789
0.039787	0.031125	0.020196	0.059545	0.033817		0.147465	0.045538	0.046212	0.049502	0.050487		0.460432	0.092852	0.141158	0.064701	0.065782
0.039876	0.031097	0.020179	0.059535	0.033812		0.147795	0.045511	0.046204	0.049476	0.050493		0.461459	0.092914	0.141401	0.064557	0.065785
0.039964	0.031087	0.020172	0.05948	0.033804		0.148124	0.045471	0.046217	0.049428	0.050479		0.462487	0.09271	0.140252	0.064619	0.065877
0.040053	0.031081	0.020165	0.059461	0.033796		0.148453	0.045477	0.046229	0.049446	0.050494		0.463515	0.092299	0.140407	0.064641	0.065702
0.040142	0.031067	0.020157	0.059455	0.033786		0.148782	0.045323	0.046186	0.04941	0.050461		0.464543	0.092178	0.140449	0.064484	0.06555
0.040231	0.031064	0.020148	0.059447	0.033777		0.149111	0.045331	0.046168	0.049407	0.050426		0.46557	0.09215	0.140401	0.064606	0.065656
0.04032	0.031055	0.020145	0.059428	0.033749		0.14944	0.045306	0.046128	0.049398	0.050434		0.466598	0.092064	0.139876	0.064487	0.065664
0.040409	0.031053	0.020123	0.059423	0.033734		0.14977	0.045257	0.046004	0.049358	0.050362		0.467626	0.091945	0.137161	0.064478	0.065719
0.040497	0.031043	0.020115	0.059418	0.033725		0.150099	0.045258	0.045988	0.049375	0.050156		0.468654	0.092072	0.136569	0.064371	0.065616
0.040586	0.031034	0.020105	0.059421	0.033707		0.150428	0.045248	0.045969	0.049276	0.050159		0.469681	0.091987	0.136688	0.064403	0.065696
0.040675	0.031024	0.020097	0.059416	0.033702		0.150757	0.045235	0.045955	0.049211	0.050148		0.470709	0.091903	0.136776	0.064138	0.065528
0.040764	0.031015	0.020078	0.059406	0.033693		0.151086	0.045246	0.045947	0.049212	0.050135		0.471737	0.091627	0.136975	0.064038	0.065306
0.040853	0.031009	0.020071	0.059398	0.033684		0.151415	0.045227	0.045959	0.049052	0.050119		0.472765	0.091371	0.136988	0.064058	0.065355
0.040941	0.030997	0.020061	0.059386	0.033676		0.151745	0.045221	0.045924	0.049031	0.049876		0.473792	0.091095	0.137057	0.06396	0.065419
0.04103	0.030982	0.020052	0.059375	0.033668		0.152074	0.045224	0.045893	0.048929	0.049861		0.47482	0.090992	0.136922	0.063768	0.065013
0.041119	0.030958	0.020042	0.059364	0.033658		0.152403	0.04519	0.04589	0.048922	0.049855		0.475848	0.090876	0.136729	0.063729	0.06492
0.041208	0.030954	0.020028	0.059357	0.03365		0.152732	0.045196	0.045858	0.048915	0.049863		0.476876	0.090802	0.136687	0.063489	0.064577
0.041297	0.030935	0.020014	0.059351	0.033632		0.153061	0.045199	0.045862	0.048888	0.049855		0.477903	0.090742	0.136605	0.063474	0.064523
0.041385	0.030919	0.020007	0.059299	0.033616		0.15339	0.045213	0.045763	0.048769	0.049872		0.478931	0.090837	0.136478	0.063348	0.064335
0.041474	0.030912	0.019983	0.05929	0.033608		0.15372	0.045194	0.045723	0.048765	0.049869		0.479959	0.090898	0.136731	0.063378	0.064346
0.041563	0.030901	0.01997	0.059278	0.0336		0.154049	0.045175	0.04571	0.048736	0.049857		0.480987	0.090604	0.136739	0.063409	0.064328
0.041652	0.030891	0.01996	0.059274	0.033586		0.154378	0.045173	0.045711	0.048743	0.049848		0.482014	0.090648	0.136845	0.063391	0.064251
0.041741	0.030883	0.019953	0.059269	0.033578		0.154707	0.045138	0.045574	0.048659	0.049827		0.483042	0.090662	0.137059	0.063396	0.064203
0.041829	0.030876	0.019943	0.059256	0.033569		0.155036	0.045136	0.045578	0.048656	0.049767		0.48407	0.090586	0.13722	0.063289	0.063968
0.041918	0.030869	0.019935	0.059243	0.033294		0.155365	0.045149	0.045536	0.048652	0.04973		0.485098	0.090749	0.137227	0.063295	0.063784
0.042007	0.030825	0.019924	0.059237	0.033284		0.155695	0.045022	0.045542	0.048655	0.049692		0.486125	0.090883	0.137088	0.063029	0.063848
0.042096	0.030821	0.019908	0.059235	0.033272		0.156024	0.045029	0.045551	0.048617	0.049616		0.487153	0.091008	0.137362	0.063046	0.063725
0.042185	0.030811	0.0199	0.059221	0.033272		0.156353	0.045011	0.045567	0.048613	0.049574		0.488181	0.090446	0.137363	0.063115	0.063785
0.042274	0.030806	0.019896	0.059194	0.033258		0.156682	0.044977	0.045545	0.048585	0.049578		0.489209	0.090595	0.137143	0.06321	0.063677
0.042362	0.030789	0.019891	0.059182	0.033246		0.157011	0.044929	0.045546	0.048586	0.049486		0.490236	0.09053	0.136839	0.063098	0.06369
0.042451	0.030779	0.019883	0.059171	0.033228		0.15734	0.044945	0.045551	0.048572	0.049485		0.491264	0.090512	0.13689	0.063025	0.063673
0.04254	0.030762	0.019872	0.059145	0.033221		0.15767	0.044959	0.045539	0.048551	0.049491		0.492292	0.090417	0.137017	0.062902	0.063689
0.042629	0.030757	0.019867	0.059127	0.033189		0.157999	0.044884	0.045509	0.048517	0.049471		0.49332	0.090243	0.137106	0.062894	0.063689
0.042718	0.030745	0.019847	0.059115	0.033182		0.158328	0.044843	0.045516	0.048477	0.049428		0.494347	0.090376	0.137058	0.063011	0.06353
0.042806	0.030739	0.019839	0.059085	0.03317		0.158657	0.044836	0.045484	0.048488	0.049425		0.495375	0.090191	0.137219	0.062904	0.063521
0.042895	0.030735	0.01983	0.059075	0.033163		0.158986	0.044845	0.045475	0.048439	0.049382		0.496403	0.090009	0.137317	0.062852	0.063618
0.042984	0.030722	0.019822	0.059051	0.033119		0.159315	0.04486	0.045456	0.048444	0.049359		0.497431	0.090158	0.137281	0.062799	0.063701
0.043073	0.03071	0.019812	0.059051	0.033111		0.159645	0.044873	0.045417	0.048458	0.049349		0.498458	0.090338	0.13727	0.062636	0.063765
0.043162	0.030673	0.019804	0.059049	0.033104		0.159974	0.044882	0.045397	0.048448	0.049359		0.499486	0.090248	0.137492	0.062454	0.063747
0.04325	0.030664	0.019789	0.059048	0.033098		0.160303	0.044863	0.045386	0.048462	0.049349		0.500514	0.090187	0.137643	0.062455	0.063798
0.043339	0.03066	0.019782	0.059042	0.033084		0.160632	0.044876	0.045366	0.048462	0.049337		0.501542	0.090179	0.137716	0.062563	0.06374
0.043428	0.030646	0.019772	0.059034	0.033073		0.160961	0.044832	0.045348	0.048389	0.049321		0.502569	0.089595	0.137816	0.062556	0.0636
0.043517	0.030624	0.019764	0.059006	0.033061		0.16129	0.044761	0.045357	0.048361	0.049316		0.503597	0.089521	0.137481	0.062561	0.063704
0.043606	0.030613	0.019756	0.058993	0.033055		0.161619	0.044772	0.04534	0.048366	0.049324		0.504625	0.089453	0.137696	0.062648	0.063514
0.043694	0.030602	0.019751	0.058969	0.032895		0.161949	0.044767	0.045356	0.048352	0.049334		0.505653	0.089464	0.137675	0.062705	0.063492
0.043783	0.030598	0.019744	0.058952	0.03289		0.162278	0.044763	0.045267	0.048337	0.049317		0.50668	0.089235	0.137941	0.06267	0.063547
0.043872	0.0306	0.019741	0.058938	0.032824		0.162607	0.044718	0.045215	0.048321	0.049298		0.507708	0.089002	0.138098	0.06249	0.063399
0.043961	0.030592	0.019726	0.058931	0.032809		0.162936	0.044731	0.045192	0.048338	0.049254		0.508736	0.088968	0.137669	0.06236	0.063256
0.04405	0.030588	0.019716	0.058919	0.032647		0.163265	0.044705	0.045179	0.048279	0.049209		0.509764	0.08854	0.137495	0.06219	0.063128
0.044139	0.030583	0.019701	0.058919	0.032639		0.163594	0.044698	0.04483	0.048117	0.049174		0.510791	0.088261	0.137334	0.062123	0.062948
0.044227	0.030562	0.019693	0.058913	0.032622		0.163924	0.044624	0.044848	0.04808	0.049086		0.511819	0.088412	0.13704	0.061904	0.06306
0.044316	0.030538	0.019686	0.058853	0.032615		0.164253	0.04441	0.044865	0.048061	0.048955		0.512847	0.088309	0.136913	0.061712	0.063133
0.044405	0.030522	0.019678	0.05885	0.032607		0.164582	0.044389	0.04487	0.048007	0.048958		0.513875	0.088444	0.136677	0.061686	0.062989
0.044494	0.030516	0.019672	0.058821	0.032596		0.164911	0.043851	0.044886	0.048026	0.048907		0.514902	0.08849	0.13642	0.061576	0.063003
0.044583	0.030493	0.019665	0.058815	0.032589		0.16524	0.04385	0.044841	0.047933	0.048845		0.51593	0.088231	0.136368	0.0614	0.063089
0.044671	0.03048	0.019664	0.058803	0.032578		0.165569	0.04381	0.044836	0.047818	0.048606		0.516958	0.088173	0.136145	0.061194	0.063071
0.04476	0.030474	0.019655	0.058796	0.032574		0.165899	0.0438	0.044813	0.04783	0.048563		0.517986	0.088297	0.135833	0.061221	0.063001
0.044849	0.030466	0.019654	0.05878	0.032566		0.166228	0.043732	0.044765	0.047837	0.048559		0.519013	0.088399	0.135728	0.061128	0.063048
0.044938	0.03045	0.019643	0.058778	0.032559		0.166557	0.043742	0.044752	0.04784	0.048494		0.520041	0.088543	0.135092	0.061178	0.063035
0.045027	0.030443	0.019636	0.058767	0.032544		0.166886	0.043754	0.044728	0.047855	0.048468		0.521069	0.088205	0.134735	0.061205	0.062981
0.045115	0.030437	0.019629	0.058764	0.032541		0.167215	0.04371	0.044719	0.04784	0.048463		0.522097	0.088267	0.134869	0.060729	0.062873
0.045204	0.03041	0.019621	0.058758	0.032535		0.167544	0.043684	0.044688	0.047847	0.048451		0.523124	0.08838	0.134916	0.060597	0.06288
0.045293	0.030391	0.019614	0.058727	0.032525		0.167874	0.043691	0.044696	0.047772	0.048439		0.524152	0.088396	0.135197	0.060678	0.06268
0.045382	0.030386	0.019608	0.058718	0.032518		0.168203	0.043675	0.044704	0.047757	0.048402		0.52518	0.088462	0.133843	0.060622	0.062758
0.045471	0.030377	0.019579	0.058707	0.032508		0.168532	0.04354	0.044686	0.047704	0.048376		0.526208	0.08862	0.133457	0.060497	0.062877
0.04556	0.030372	0.019572	0.058693	0.032495		0.168861	0.043534	0.044702	0.047722	0.048262		0.527235	0.088731	0.133156	0.060299	0.062943
0.045648	0.030367	0.019569	0.058671	0.032477		0.16919	0.043549	0.04469	0.047686	0.048235		0.528263	0.088895	0.133227	0.060027	0.062924
0.045737	0.030326	0.019561	0.058651	0.032466		0.169519	0.043538	0.044655	0.047571	0.048253		0.529291	0.088636	0.133481	0.05994	0.063002
0.045826	0.030319	0.019547	0.058632	0.032457		0.169849	0.043442	0.044628	0.047575	0.048229		0.530319	0.088758	0.133635	0.059963	0.062955
0.045915	0.030303	0.019546	0.058621	0.03245		0.170178	0.043398	0.044623	0.047559	0.048216		0.531346	0.088863	0.133609	0.059911	0.06305
0.046004	0.030292	0.01953	0.058602	0.032449		0.170507	0.04341	0.044538	0.047558	0.048218		0.532374	0.088711	0.133539	0.059495	0.062926
0.046092	0.030288	0.019524	0.058592	0.032391		0.170836	0.043426	0.044528	0.047534	0.048228		0.533402	0.088505	0.133576	0.05929	0.062668
0.046181	0.030284	0.019516	0.058584	0.032392		0.171165	0.043417	0.044537	0.047528	0.048232		0.53443	0.088662	0.133309	0.059276	0.062626
0.04627	0.030279	0.019516	0.058584	0.032384		0.171494	0.043333	0.044456	0.047422	0.048183		0.535457	0.08848	0.133373	0.059252	0.0627
0.046359	0.030279	0.019507	0.058571	0.032377		0.171824	0.043301	0.044418	0.047387	0.048183		0.536485	0.088232	0.133329	0.059106	0.062654
0.046448	0.030264	0.019495	0.058523	0.032349		0.172153	0.04329	0.044399	0.047324	0.048201		0.537513	0.088278	0.132229	0.059033	0.062691
0.046536	0.030251	0.019485	0.058511	0.032341		0.172482	0.043261	0.044403	0.047261	0.048218		0.538541	0.088035	0.132292	0.059123	0.062743
0.046625	0.030243	0.019478	0.058489	0.03233		0.172811	0.043247	0.044349	0.047229	0.048224		0.539568	0.08774	0.132209	0.059199	0.062803
0.046714	0.03024	0.019462	0.058494	0.032319		0.17314	0.043137	0.044357	0.047227	0.048235		0.540596	0.087414	0.131975	0.059146	0.062693
0.046803	0.030235	0.019454	0.058486	0.032311		0.173469	0.043137	0.044332	0.047196	0.048194		0.541624	0.087552	0.131925	0.059201	0.062701
0.046892	0.030215	0.019443	0.05847	0.032306		0.173799	0.043036	0.044329	0.047146	0.048073		0.542652	0.087343	0.131022	0.059313	0.062726
0.04698	0.030202	0.019435	0.05845	0.032239		0.174128	0.043015	0.044327	0.047149	0.048085		0.543679	0.087169	0.131311	0.059162	0.062782
0.047069	0.030194	0.019434	0.058444	0.032226		0.174457	0.043003	0.044337	0.047155	0.048039		0.544707	0.086942	0.131523	0.059189	0.062602
0.047158	0.030193	0.019404	0.05844	0.032222		0.174786	0.042956	0.044289	0.047163	0.048048		0.545735	0.087059	0.131047	0.059291	0.062449
0.047247	0.030183	0.019398	0.058401	0.032217		0.175115	0.042963	0.044265	0.047162	0.04802		0.546763	0.087111	0.131304	0.059367	0.062155
0.047336	0.030171	0.019389	0.058379	0.032207		0.175444	0.042928	0.044031	0.047168	0.047971		0.54779	0.087116	0.131451	0.059074	0.061956
0.047425	0.030161	0.019381	0.05837	0.032182		0.175774	0.042944	0.043997	0.047157	0.047974		0.548818	0.086883	0.131342	0.059168	0.061962
0.047513	0.030153	0.01937	0.058367	0.032172		0.176103	0.042946	0.044004	0.047173	0.047973		0.549846	0.086973	0.130748	0.059245	0.06201
0.047602	0.030127	0.019361	0.058362	0.032167		0.176432	0.042953	0.04397	0.047164	0.047974		0.550874	0.086962	0.130882	0.059012	0.0621
0.047691	0.030112	0.019347	0.058349	0.032151		0.176761	0.042938	0.043926	0.047167	0.047892		0.551901	0.086877	0.130967	0.059049	0.062152
0.04778	0.0301	0.019335	0.058326	0.032146		0.17709	0.042945	0.043903	0.047059	0.047767		0.552929	0.087058	0.131238	0.05892	0.062208
0.047869	0.030095	0.019326	0.05832	0.032133		0.177419	0.042912	0.043883	0.047034	0.047744		0.553957	0.08719	0.131084	0.058915	0.062262
0.047957	0.030083	0.01931	0.058307	0.032125		0.177749	0.042861	0.043889	0.047	0.047699		0.554985	0.087162	0.131276	0.05869	0.062243
0.048046	0.030079	0.019297	0.0583	0.032094		0.178078	0.042859	0.0439	0.046959	0.047688		0.556012	0.086818	0.131468	0.058695	0.062279
0.048135	0.03007	0.019288	0.058304	0.032087		0.178407	0.042828	0.043916	0.046906	0.047699		0.55704	0.086815	0.131765	0.058817	0.062109
0.048224	0.030063	0.019278	0.058298	0.032069		0.178736	0.042829	0.04392	0.046775	0.047696		0.558068	0.086651	0.131581	0.058758	0.062239
0.048313	0.030046	0.019271	0.058298	0.03205		0.179065	0.042843	0.04386	0.046761	0.047655		0.559096	0.086393	0.131176	0.058612	0.062209
0.048401	0.030018	0.019265	0.058283	0.032043		0.179394	0.042815	0.043861	0.046749	0.047576		0.560123	0.086143	0.131304	0.058677	0.061975
0.04849	0.030001	0.019256	0.058284	0.032028		0.179724	0.042787	0.043852	0.046764	0.047571		0.561151	0.08598	0.131502	0.058565	0.061964
0.048579	0.029998	0.019248	0.058261	0.032021		0.180053	0.042764	0.043862	0.046758	0.047541		0.562179	0.085842	0.13096	0.058309	0.062058
0.048668	0.029995	0.019241	0.058203	0.032013		0.180382	0.04273	0.043873	0.046749	0.047487		0.563207	0.085991	0.128101	0.058308	0.061929
0.048757	0.02998	0.019219	0.058202	0.031987		0.180711	0.042503	0.04389	0.046729	0.047442		0.564234	0.086013	0.128394	0.05807	0.061817
0.048845	0.029972	0.019211	0.058202	0.03198		0.18104	0.042516	0.043888	0.046721	0.047418		0.565262	0.08574	0.128543	0.057846	0.0619
0.048934	0.029968	0.019198	0.058197	0.031971		0.181369	0.042513	0.043876	0.046725	0.047365		0.56629	0.085886	0.128532	0.057621	0.061709
0.049023	0.029959	0.019192	0.058182	0.031958		0.181698	0.042524	0.043874	0.046652	0.047311		0.567318	0.085844	0.128017	0.057447	0.061517
0.049112	0.02995	0.019184	0.058096	0.031944		0.182028	0.042473	0.043871	0.046649	0.047328		0.568345	0.085351	0.127635	0.057295	0.06153
0.049201	0.029937	0.019178	0.058097	0.031936		0.182357	0.042395	0.043787	0.046655	0.047315		0.569373	0.085553	0.126882	0.057322	0.061668
0.04929	0.029903	0.019167	0.058085	0.031929		0.182686	0.042359	0.043802	0.046636	0.047304		0.570401	0.085363	0.126428	0.057218	0.061804
0.049378	0.029882	0.019156	0.05807	0.031923		0.183015	0.04233	0.043809	0.046631	0.047301		0.571429	0.085179	0.126627	0.057311	0.061627
0.049467	0.029861	0.01915	0.058025	0.031915		0.183344	0.042289	0.043735	0.046626	0.047303		0.572456	0.0852	0.126648	0.057162	0.061698
0.049556	0.029853	0.019143	0.058021	0.031898		0.183673	0.042293	0.04369	0.046627	0.04728		0.573484	0.085389	0.126834	0.05722	0.061839
0.049645	0.029855	0.019136	0.05801	0.031887		0.184003	0.042246	0.043653	0.046643	0.047123		0.574512	0.085395	0.126121	0.05709	0.061559
0.049734	0.029851	0.019129	0.058007	0.031878		0.184332	0.042117	0.043638	0.046567	0.047108		0.57554	0.08523	0.125928	0.057221	0.061628
0.049822	0.029843	0.019122	0.057995	0.031872		0.184661	0.042112	0.04354	0.046576	0.047126		0.576567	0.085186	0.126146	0.057253	0.061659
0.049911	0.029836	0.019114	0.057987	0.031863		0.18499	0.042098	0.043505	0.046531	0.047129		0.577595	0.085111	0.125586	0.057042	0.06171
0.05	0.029834	0.019108	0.057978	0.031855		0.185319	0.042112	0.043517	0.046548	0.047026		0.578623	0.085158	0.12588	0.057026	0.061765
0.050089	0.029813	0.019101	0.05796	0.031848		0.185648	0.042102	0.04349	0.046475	0.046991		0.579651	0.084887	0.125991	0.057163	0.061677
0.050178	0.029806	0.019093	0.057904	0.031841		0.185978	0.042093	0.04312	0.046467	0.046967		0.580678	0.084849	0.126099	0.057138	0.061771
0.050266	0.0298	0.019085	0.057904	0.031832		0.186307	0.042107	0.043136	0.046459	0.04698		0.581706	0.084874	0.126322	0.057091	0.061483
0.050355	0.029783	0.019081	0.057905	0.031825		0.186636	0.041937	0.043145	0.046432	0.046996		0.582734	0.084994	0.125909	0.057187	0.061533
0.050444	0.029774	0.019075	0.057872	0.03181		0.186965	0.041933	0.043095	0.046434	0.046966		0.583762	0.084895	0.125841	0.056957	0.060956
0.050533	0.02977	0.019067	0.057864	0.0318		0.187294	0.041917	0.043092	0.046438	0.046954		0.584789	0.084921	0.125879	0.05699	0.06109
0.050622	0.029761	0.019061	0.057861	0.031785		0.187623	0.041913	0.043103	0.046455	0.046933		0.585817	0.084656	0.126084	0.057006	0.061238
0.05071	0.029743	0.019055	0.057859	0.031779		0.187953	0.041905	0.043102	0.046452	0.04692		0.586845	0.084749	0.126189	0.056743	0.061192
0.050799	0.029737	0.01904	0.057852	0.031725		0.188282	0.04189	0.043082	0.046468	0.046801		0.587873	0.084649	0.126375	0.056751	0.061244
0.050888	0.02973	0.019031	0.057849	0.031717		0.188611	0.041871	0.043089	0.046464	0.046759		0.5889	0.084247	0.126473	0.056834	0.061355
0.050977	0.029688	0.019019	0.057839	0.031638		0.18894	0.041883	0.043092	0.046452	0.046725		0.589928	0.084038	0.126275	0.056892	0.061334
0.051066	0.029663	0.019014	0.057817	0.031631		0.189269	0.041759	0.043088	0.046424	0.046705		0.590956	0.084072	0.126246	0.056993	0.06131
0.051155	0.029652	0.019002	0.057808	0.03162		0.189598	0.041775	0.043065	0.046424	0.04668		0.591984	0.084044	0.12624	0.057061	0.061147
0.051243	0.029646	0.018994	0.057795	0.031615		0.189928	0.041778	0.043062	0.046419	0.046678		0.593011	0.083958	0.126485	0.056749	0.061184
0.051332	0.029637	0.018986	0.057795	0.03161		0.190257	0.041753	0.042991	0.04643	0.046687		0.594039	0.084134	0.12666	0.056625	0.061116
0.051421	0.029631	0.018973	0.057777	0.031595		0.190586	0.041738	0.043005	0.046429	0.046706		0.595067	0.084005	0.126718	0.056429	0.061104
0.05151	0.029621	0.018966	0.057769	0.031592		0.190915	0.041688	0.042932	0.046422	0.046713		0.596095	0.083921	0.124891	0.056333	0.060974
0.051599	0.029579	0.018966	0.057763	0.031586		0.191244	0.041701	0.042932	0.04639	0.046684		0.597122	0.0839	0.12514	0.056329	0.06109
0.051687	0.029576	0.018957	0.057746	0.031579		0.191573	0.041679	0.042821	0.046407	0.046665		0.59815	0.083846	0.1252	0.055998	0.060893
0.051776	0.029543	0.018947	0.057736	0.031539		0.191903	0.041683	0.042803	0.04641	0.046583		0.599178	0.083628	0.125464	0.056081	0.061017
0.051865	0.029533	0.018941	0.057733	0.031534		0.192232	0.041523	0.042791	0.046409	0.04659		0.600206	0.083459	0.125172	0.056157	0.06077
0.051954	0.029525	0.018933	0.057716	0.031518		0.192561	0.041532	0.042796	0.046411	0.046598		0.601233	0.083372	0.125372	0.056172	0.060893
0.052043	0.029521	0.018929	0.057706	0.031501		0.19289	0.041519	0.0428	0.046395	0.046545		0.602261	0.083489	0.125246	0.055946	0.060772
0.052131	0.029516	0.018925	0.05771	0.03149		0.193219	0.041488	0.0428	0.046367	0.046562		0.603289	0.083648	0.125496	0.055913	0.060632
0.05222	0.029508	0.018918	0.057699	0.031469		0.193548	0.041476	0.042792	0.046356	0.046548		0.604317	0.083746	0.125737	0.055457	0.060572
0.052309	0.029505	0.018911	0.057693	0.031461		0.193878	0.04143	0.042787	0.046018	0.04648		0.605344	0.083556	0.125105	0.05539	0.06048
0.052398	0.029492	0.018906	0.057691	0.03133		0.194207	0.041415	0.042564	0.045885	0.046442		0.606372	0.083456	0.124728	0.055356	0.060604
0.052487	0.02948	0.018897	0.057691	0.031322		0.194536	0.04143	0.042486	0.045886	0.046359		0.6074	0.08308	0.124728	0.055449	0.060565
0.052575	0.029444	0.018892	0.057642	0.031305		0.194865	0.041439	0.042458	0.045899	0.046252		0.608428	0.08303	0.124528	0.055455	0.060451
0.052664	0.029437	0.018887	0.057645	0.031294		0.195194	0.041453	0.042468	0.045883	0.046246		0.609455	0.08287	0.124551	0.055544	0.060331
0.052753	0.029434	0.018881	0.057639	0.031278		0.195523	0.041192	0.042445	0.045875	0.046264		0.610483	0.08291	0.124167	0.055401	0.060364
0.052842	0.02943	0.018874	0.057637	0.031273		0.195853	0.041174	0.042451	0.045861	0.04625		0.611511	0.083012	0.123721	0.055453	0.060142
0.052931	0.029424	0.018866	0.057636	0.031265		0.196182	0.041105	0.042366	0.045789	0.046243		0.612539	0.082877	0.122984	0.055323	0.060038
0.05302	0.029423	0.018862	0.057623	0.031258		0.196511	0.041057	0.042384	0.045786	0.046219		0.613566	0.082788	0.122612	0.055397	0.060174
0.053108	0.029402	0.018845	0.057615	0.031244		0.19684	0.040975	0.042385	0.0458	0.046086		0.614594	0.082499	0.122158	0.05522	0.059841
0.053197	0.029395	0.018839	0.057611	0.031231		0.197169	0.040838	0.04237	0.045791	0.0461		0.615622	0.082649	0.121967	0.055358	0.059435
0.053286	0.029393	0.018831	0.057609	0.031216		0.197498	0.040827	0.042385	0.045799	0.046118		0.61665	0.082853	0.122022	0.055113	0.059125
0.053375	0.029387	0.018826	0.057598	0.03121		0.197828	0.040815	0.042389	0.045793	0.046075		0.617677	0.082902	0.122011	0.055101	0.058781
0.053464	0.029372	0.018819	0.057597	0.031196		0.198157	0.040687	0.042328	0.045786	0.046051		0.618705	0.083118	0.121531	0.055132	0.058939
0.053552	0.029364	0.018814	0.05758	0.031187		0.198486	0.040649	0.042318	0.045774	0.045969		0.619733	0.082875	0.121765	0.055095	0.059045
0.053641	0.029355	0.018807	0.057584	0.031179		0.198815	0.040662	0.042328	0.045638	0.045983		0.620761	0.082875	0.122088	0.054951	0.059094
0.05373	0.029351	0.0188	0.057579	0.031173		0.199144	0.040665	0.042304	0.045589	0.045997		0.621788	0.082938	0.12235	0.054806	0.059163
0.053819	0.029347	0.018794	0.057569	0.031168		0.199473	0.040669	0.042306	0.045559	0.046013		0.622816	0.083009	0.12252	0.054799	0.059086
0.053908	0.029339	0.018788	0.057566	0.031162		0.199803	0.040658	0.042302	0.045575	0.046023		0.623844	0.08322	0.122684	0.054684	0.059192
0.053996	0.029332	0.018782	0.057439	0.031157		0.200132	0.040623	0.042304	0.045574	0.046013		0.624872	0.083045	0.122671	0.054724	0.059319
0.054085	0.029319	0.018768	0.057424	0.031122		0.200461	0.040587	0.042233	0.04559	0.046009		0.625899	0.083181	0.12275	0.054739	0.059301
0.054174	0.029315	0.018769	0.057409	0.03111		0.20079	0.040591	0.042144	0.045584	0.04593		0.626927	0.08319	0.122403	0.054738	0.059329
0.054263	0.029311	0.018765	0.057413	0.031102		0.201119	0.040601	0.042106	0.045572	0.045891		0.627955	0.082851	0.121631	0.05468	0.059393
0.054352	0.029308	0.018757	0.057404	0.031086		0.201448	0.040607	0.041986	0.045554	0.045892		0.628983	0.082642	0.1214	0.054722	0.059362
0.05444	0.029296	0.018753	0.057402	0.031076		0.201777	0.040603	0.041954	0.045554	0.045902		0.63001	0.082638	0.12149	0.054489	0.059146
0.054529	0.029291	0.018741	0.057399	0.031069		0.202107	0.040584	0.04196	0.045539	0.045857		0.631038	0.082825	0.121473	0.054628	0.058959
0.054618	0.02919	0.018738	0.057392	0.031019		0.202436	0.040552	0.041951	0.045546	0.045866		0.632066	0.082552	0.121613	0.054633	0.059034
0.054707	0.029185	0.018732	0.057384	0.031013		0.202765	0.040553	0.041942	0.04555	0.045825		0.633094	0.082712	0.121418	0.054779	0.059031
0.054796	0.029167	0.018718	0.057376	0.031002		0.203094	0.040425	0.04193	0.045558	0.045806		0.634121	0.082133	0.1211	0.054864	0.058776
0.054885	0.02916	0.018699	0.057357	0.030996		0.203423	0.040409	0.04183	0.045476	0.045795		0.635149	0.082087	0.121094	0.054671	0.058828
0.054973	0.029152	0.018692	0.057342	0.030984		0.203752	0.040344	0.041545	0.045437	0.045775		0.636177	0.08209	0.121168	0.054736	0.058762
0.055062	0.02914	0.018684	0.057347	0.030966		0.204082	0.040359	0.041549	0.045317	0.045781		0.637205	0.081774	0.121239	0.054748	0.058231
0.055151	0.029129	0.018676	0.057329	0.030897		0.204411	0.04028	0.041554	0.045275	0.04579		0.638232	0.081423	0.121431	0.054718	0.058384
0.05524	0.029118	0.018673	0.057323	0.030898		0.20474	0.040283	0.041537	0.04524	0.045758		0.63926	0.080933	0.121091	0.054707	0.058354
0.055329	0.029108	0.018665	0.057285	0.03089		0.205069	0.040161	0.041535	0.045215	0.045742		0.640288	0.081143	0.121192	0.054557	0.058423
0.055417	0.029096	0.018652	0.057277	0.030878		0.205398	0.040119	0.041499	0.045167	0.045704		0.641316	0.081272	0.120662	0.054051	0.058294
0.055506	0.029079	0.018639	0.057274	0.030859		0.205727	0.040121	0.041513	0.045176	0.045651		0.642343	0.081456	0.120434	0.054117	0.058209
0.055595	0.029075	0.018635	0.057261	0.030852		0.206057	0.040089	0.04153	0.045175	0.045641		0.643371	0.081313	0.120769	0.054146	0.058159
0.055684	0.02907	0.018632	0.057258	0.030844		0.206386	0.04007	0.041516	0.045172	0.045641		0.644399	0.081198	0.119767	0.054163	0.058069
0.055773	0.029064	0.018618	0.057257	0.030835		0.206715	0.04007	0.041466	0.045136	0.045572		0.645427	0.081184	0.119109	0.053771	0.05779
0.055861	0.029051	0.018612	0.057246	0.03083		0.207044	0.040064	0.041431	0.045122	0.045509		0.646454	0.081016	0.119126	0.053634	0.057908
0.05595	0.029037	0.0186	0.057239	0.030826		0.207373	0.040064	0.041445	0.045116	0.045481		0.647482	0.080909	0.119267	0.053509	0.057972
0.056039	0.029032	0.018588	0.057235	0.030823		0.207702	0.040046	0.041438	0.045028	0.045255		0.64851	0.081096	0.11949	0.053291	0.057919
0.056128	0.029021	0.018573	0.057228	0.030818		0.208032	0.040007	0.041263	0.045045	0.045213		0.649538	0.081203	0.119718	0.05341	0.057626
0.056217	0.028918	0.018567	0.05723	0.030709		0.208361	0.040007	0.041279	0.045055	0.04521		0.650565	0.080594	0.11965	0.053289	0.057641
0.056306	0.028914	0.018553	0.057227	0.030704		0.20869	0.040011	0.041231	0.045058	0.045228		0.651593	0.080013	0.119462	0.053201	0.057757
0.056394	0.028912	0.018548	0.057214	0.030697		0.209019	0.040024	0.04121	0.045059	0.045246		0.652621	0.079636	0.118492	0.053358	0.057858
0.056483	0.028899	0.018542	0.057182	0.030688		0.209348	0.040031	0.041208	0.044984	0.045216		0.653649	0.079512	0.118787	0.05339	0.05776
0.056572	0.028894	0.01852	0.057179	0.030682		0.209677	0.040024	0.0412	0.044996	0.045187		0.654676	0.079729	0.118526	0.053479	0.057581
0.056661	0.028888	0.018511	0.057149	0.030675		0.210007	0.039986	0.041084	0.044953	0.045204		0.655704	0.07925	0.118495	0.053624	0.057372
0.05675	0.028882	0.018499	0.05714	0.030669		0.210336	0.039998	0.040926	0.044952	0.045191		0.656732	0.079482	0.118627	0.0531	0.057366
0.056838	0.028871	0.018494	0.057132	0.030659		0.210665	0.039974	0.040938	0.044872	0.045174		0.65776	0.079571	0.11873	0.052919	0.057084
0.056927	0.028866	0.018489	0.057087	0.030622		0.210994	0.03995	0.040937	0.044876	0.045031		0.658787	0.079588	0.118728	0.05287	0.057031
0.057016	0.028861	0.018486	0.057065	0.030596		0.211323	0.039911	0.040926	0.044862	0.045034		0.659815	0.079811	0.119076	0.052233	0.057164
0.057105	0.028863	0.018479	0.057062	0.03059		0.211652	0.039922	0.040869	0.044801	0.044972		0.660843	0.079519	0.119309	0.052374	0.057325
0.057194	0.028858	0.018475	0.057061	0.030582		0.211982	0.039937	0.040824	0.044736	0.044964		0.661871	0.079339	0.119592	0.052527	0.057038
0.057282	0.028836	0.018464	0.05706	0.030575		0.212311	0.039893	0.040832	0.044691	0.044932		0.662898	0.079554	0.119881	0.052605	0.056552
0.057371	0.028834	0.018457	0.057051	0.030561		0.21264	0.039823	0.040841	0.044697	0.0449		0.663926	0.0791	0.119937	0.052539	0.056599
0.05746	0.028815	0.018457	0.056988	0.030549		0.212969	0.039837	0.040832	0.044674	0.044854		0.664954	0.079185	0.120004	0.052637	0.056769
0.057549	0.02881	0.018454	0.05695	0.030501		0.213298	0.039833	0.040817	0.04469	0.044835		0.665982	0.079413	0.119982	0.052725	0.056858
0.057638	0.028799	0.018441	0.056909	0.030495		0.213627	0.039819	0.040768	0.044677	0.044717		0.667009	0.079263	0.119302	0.052882	0.056802
0.057726	0.028796	0.018437	0.056907	0.03049		0.213957	0.039794	0.040762	0.044678	0.044592		0.668037	0.078637	0.119272	0.052933	0.056763
0.057815	0.028789	0.018433	0.056901	0.030484		0.214286	0.039753	0.040755	0.04468	0.044605		0.669065	0.078534	0.119464	0.053081	0.056867
0.057904	0.028782	0.018416	0.056858	0.030478		0.214615	0.039727	0.040722	0.044652	0.044596		0.670092	0.078541	0.119774	0.052817	0.056829
0.057993	0.02878	0.018411	0.056853	0.030462		0.214944	0.039612	0.040728	0.044644	0.044553		0.67112	0.077855	0.119933	0.052727	0.056765
0.058082	0.028766	0.018406	0.056857	0.030456		0.215273	0.039612	0.040692	0.044626	0.044533		0.672148	0.077661	0.120166	0.052537	0.056821
0.058171	0.028761	0.018404	0.05683	0.030445		0.215602	0.039595	0.040682	0.044075	0.044522		0.673176	0.077851	0.119832	0.052506	0.056765
0.058259	0.028741	0.018395	0.056804	0.030438		0.215932	0.039602	0.040684	0.044056	0.044523		0.674203	0.077092	0.120065	0.052631	0.056625
0.058348	0.028726	0.018389	0.056797	0.030434		0.216261	0.039607	0.040596	0.044052	0.044529		0.675231	0.077163	0.120193	0.052255	0.056522
0.058437	0.028707	0.018384	0.056791	0.030427		0.21659	0.039594	0.040559	0.044069	0.04454		0.676259	0.077271	0.12026	0.05224	0.056406
0.058526	0.028695	0.01838	0.056784	0.030421		0.216919	0.039607	0.040509	0.044073	0.04455		0.677287	0.077461	0.119344	0.052016	0.056432
0.058615	0.02869	0.018378	0.056778	0.030408		0.217248	0.039617	0.040437	0.044048	0.044492		0.678314	0.077305	0.11972	0.051669	0.056407
0.058703	0.028684	0.018373	0.056777	0.030402		0.217577	0.039538	0.040446	0.044019	0.044377		0.679342	0.076379	0.11981	0.0516	0.056404
0.058792	0.028668	0.018367	0.056776	0.030396		0.217907	0.039522	0.040452	0.044014	0.044366		0.68037	0.076156	0.119857	0.051698	0.05645
0.058881	0.028664	0.018365	0.056742	0.030377		0.218236	0.039363	0.040467	0.043991	0.044349		0.681398	0.076057	0.120213	0.051502	0.056538
0.05897	0.028653	0.018359	0.05673	0.030366		0.218565	0.03935	0.040482	0.044004	0.044327		0.682425	0.076105	0.119653	0.051642	0.056284
0.059059	0.028651	0.01835	0.056724	0.030359		0.218894	0.039357	0.040468	0.044005	0.044317		0.683453	0.076351	0.119311	0.051465	0.056395
0.059147	0.028636	0.018342	0.056711	0.030353		0.219223	0.039349	0.04047	0.044002	0.044283		0.684481	0.076406	0.119474	0.051456	0.056327
0.059236	0.02863	0.018331	0.056706	0.030346		0.219552	0.03931	0.040474	0.043871	0.044282		0.685509	0.076063	0.119862	0.05137	0.056045
0.059325	0.028624	0.018325	0.056699	0.030342		0.219882	0.039253	0.040477	0.043858	0.044259		0.686536	0.075747	0.120035	0.051129	0.055684
0.059414	0.028618	0.018303	0.056684	0.030335		0.220211	0.039226	0.040489	0.04384	0.044201		0.687564	0.075843	0.120315	0.051086	0.055705
0.059503	0.028614	0.018294	0.056679	0.030329		0.22054	0.039207	0.040447	0.043857	0.044202		0.688592	0.07542	0.120271	0.051178	0.055849
0.059591	0.028603	0.018292	0.056675	0.030319		0.220869	0.039185	0.040377	0.043865	0.044211		0.68962	0.075622	0.120345	0.051225	0.055889
0.05968	0.028601	0.018284	0.056669	0.030312		0.221198	0.039175	0.040378	0.04387	0.044207		0.690647	0.075768	0.120252	0.050866	0.055965
0.059769	0.028587	0.018276	0.056439	0.030305		0.221527	0.039175	0.040305	0.043887	0.044219		0.691675	0.075155	0.120143	0.050547	0.055786
0.059858	0.028589	0.018273	0.056433	0.030299		0.221856	0.039181	0.040314	0.043878	0.044122		0.692703	0.07491	0.119919	0.050595	0.055785
0.059947	0.028586	0.018263	0.056427	0.03029		0.222186	0.039194	0.040309	0.043895	0.043985		0.693731	0.07471	0.120265	0.050756	0.055772
0.060036	0.028575	0.018255	0.056411	0.030283		0.222515	0.039202	0.040303	0.043906	0.043961		0.694758	0.074752	0.119636	0.050918	0.055733
0.060124	0.02857	0.018233	0.056397	0.030275		0.222844	0.039181	0.040297	0.043887	0.043954		0.695786	0.074861	0.119653	0.050917	0.055417
0.060213	0.02855	0.01823	0.056393	0.030268		0.223173	0.039156	0.040224	0.043865	0.043815		0.696814	0.075075	0.119787	0.050945	0.055289
0.060302	0.028543	0.018226	0.056382	0.030266		0.223502	0.039141	0.040236	0.04378	0.043816		0.697842	0.074863	0.119768	0.050647	0.055233
0.060391	0.028526	0.01822	0.056374	0.030257		0.223831	0.039144	0.040195	0.043748	0.043762		0.698869	0.075021	0.119283	0.050818	0.054921
0.06048	0.028515	0.018208	0.056372	0.030175		0.224161	0.039138	0.040191	0.043742	0.043709		0.699897	0.075025	0.119493	0.050845	0.054896
0.060568	0.028509	0.018209	0.05637	0.03016		0.22449	0.039119	0.040186	0.043722	0.043628		0.700925	0.074883	0.119743	0.051007	0.054782
0.060657	0.028495	0.018193	0.056364	0.030155		0.224819	0.03889	0.040184	0.04366	0.043623		0.701953	0.074039	0.119641	0.050888	0.054941
0.060746	0.028484	0.018187	0.056329	0.030141		0.225148	0.038904	0.04019	0.043677	0.043601		0.70298	0.073986	0.119792	0.050979	0.05476
0.060835	0.028468	0.018181	0.056315	0.030136		0.225477	0.038889	0.040199	0.043669	0.043583		0.704008	0.073926	0.120096	0.051118	0.054925
0.060924	0.028459	0.018176	0.056313	0.030124		0.225806	0.038883	0.040197	0.043664	0.043551		0.705036	0.074172	0.120183	0.051269	0.054935
0.061012	0.028455	0.01817	0.056297	0.030117		0.226136	0.038896	0.040156	0.043679	0.043529		0.706064	0.074288	0.120473	0.05133	0.055014
0.061101	0.028443	0.018164	0.056292	0.030106		0.226465	0.038815	0.040075	0.043675	0.043474		0.707091	0.074331	0.120808	0.051286	0.055116
0.06119	0.028431	0.018118	0.056291	0.030106		0.226794	0.038826	0.040079	0.043594	0.043481		0.708119	0.074013	0.121114	0.05138	0.055145
0.061279	0.028429	0.018112	0.056222	0.030089		0.227123	0.038841	0.040026	0.043599	0.043445		0.709147	0.074189	0.121188	0.051423	0.055325
0.061368	0.028421	0.018107	0.056214	0.030089		0.227452	0.03883	0.040032	0.043551	0.043443		0.710175	0.073921	0.121195	0.051435	0.054807
0.061456	0.028408	0.0181	0.056211	0.030082		0.227781	0.038837	0.040022	0.043547	0.043442		0.711202	0.074091	0.121564	0.051228	0.054897
0.061545	0.028396	0.018099	0.056205	0.030072		0.228111	0.038852	0.040015	0.043544	0.043447		0.71223	0.074233	0.1216	0.050953	0.054553
0.061634	0.028389	0.018095	0.056195	0.030072		0.22844	0.03885	0.040027	0.043548	0.043425		0.713258	0.074155	0.120896	0.0511	0.054608
0.061723	0.028379	0.01809	0.056148	0.030073		0.228769	0.03885	0.039923	0.043551	0.043412		0.714286	0.073406	0.121066	0.051246	0.054621
0.061812	0.028369	0.018086	0.056151	0.030064		0.229098	0.038863	0.039909	0.043554	0.043421		0.715313	0.072751	0.120157	0.051318	0.054469
0.061901	0.028358	0.018081	0.056142	0.030059		0.229427	0.038843	0.03982	0.043568	0.043424		0.716341	0.072244	0.12008	0.051443	0.054443
0.061989	0.028355	0.018072	0.05614	0.030057		0.229756	0.038849	0.039778	0.043444	0.043386		0.717369	0.071933	0.120142	0.051548	0.054451
0.062078	0.028349	0.018068	0.056124	0.030044		0.230086	0.038827	0.039783	0.043366	0.043401		0.718397	0.071183	0.120345	0.051714	0.054336
0.062167	0.028338	0.018069	0.056115	0.030045		0.230415	0.038747	0.039786	0.04338	0.043374		0.719424	0.071217	0.120703	0.051607	0.054324
0.062256	0.028275	0.018061	0.056111	0.03003		0.230744	0.038735	0.039728	0.043377	0.043375		0.720452	0.070889	0.120724	0.051261	0.054033
0.062345	0.028214	0.018043	0.056102	0.030025		0.231073	0.038742	0.039715	0.043306	0.043351		0.72148	0.070601	0.12097	0.051274	0.053408
0.062433	0.028205	0.018037	0.056068	0.030021		0.231402	0.038737	0.039727	0.043286	0.043319		0.722508	0.07075	0.12141	0.051403	0.052997
0.062522	0.028193	0.018031	0.056067	0.030016		0.231731	0.038732	0.039735	0.04329	0.043292		0.723535	0.070901	0.121293	0.051472	0.052642
0.062611	0.028186	0.017998	0.056057	0.03001		0.232061	0.038738	0.039715	0.043292	0.043284		0.724563	0.071017	0.120197	0.051345	0.052666
0.0627	0.028187	0.017988	0.056055	0.030001		0.23239	0.038732	0.039725	0.0433	0.043145		0.725591	0.071136	0.119503	0.051139	0.052368
0.062789	0.028181	0.01798	0.056052	0.029993		0.232719	0.038699	0.039611	0.043259	0.043146		0.726619	0.071265	0.118893	0.05111	0.052481
0.062877	0.028176	0.017973	0.056045	0.029754		0.233048	0.038715	0.039505	0.043187	0.043141		0.727646	0.071131	0.118761	0.051128	0.051881
0.062966	0.028164	0.017963	0.05604	0.029748		0.233377	0.038723	0.039506	0.043164	0.043147		0.728674	0.070773	0.118918	0.051207	0.051941
0.063055	0.02815	0.017955	0.056034	0.029745		0.233706	0.038736	0.039459	0.043169	0.04314		0.729702	0.070693	0.119181	0.051259	0.051926
0.063144	0.028137	0.017941	0.056029	0.029745		0.234036	0.038745	0.039469	0.043176	0.043131		0.73073	0.070853	0.118482	0.051257	0.052066
0.063233	0.028126	0.017935	0.056007	0.02974		0.234365	0.038744	0.039474	0.043182	0.043111		0.731757	0.071049	0.116934	0.051407	0.052252
0.063321	0.028106	0.017924	0.056005	0.029735		0.234694	0.038699	0.039464	0.043113	0.043014		0.732785	0.070955	0.116914	0.051273	0.05239
0.06341	0.028102	0.017914	0.055699	0.029732		0.235023	0.038688	0.039481	0.043052	0.04301		0.733813	0.071007	0.117134	0.051342	0.052568
0.063499	0.028094	0.017911	0.055697	0.02972		0.235352	0.038681	0.039498	0.043012	0.04301		0.734841	0.07114	0.116664	0.05107	0.052553
0.063588	0.028097	0.017907	0.055683	0.029712		0.235681	0.038622	0.039503	0.042934	0.042969		0.735868	0.071309	0.116356	0.050873	0.052678
0.063677	0.028086	0.017894	0.055683	0.029714		0.236011	0.038594	0.039447	0.042884	0.042946		0.736896	0.071225	0.11669	0.05072	0.052642
0.063766	0.028078	0.017887	0.055672	0.029705		0.23634	0.03851	0.039416	0.042889	0.042892		0.737924	0.071462	0.11713	0.050678	0.052369
0.063854	0.028068	0.017877	0.055663	0.029698		0.236669	0.038523	0.039377	0.042806	0.042877		0.738952	0.071017	0.117584	0.050818	0.052553
0.063943	0.028054	0.01787	0.055658	0.029689		0.236998	0.038507	0.039347	0.042573	0.042866		0.739979	0.070791	0.117417	0.050844	0.052569
0.064032	0.028052	0.017865	0.055653	0.029679		0.237327	0.038452	0.039325	0.04257	0.042842		0.741007	0.070283	0.116896	0.05093	0.052332
0.064121	0.028049	0.017857	0.055592	0.029671		0.237656	0.038356	0.039304	0.042577	0.042799		0.742035	0.069988	0.116637	0.050744	0.052303
0.06421	0.028032	0.017842	0.055569	0.029666		0.237986	0.038321	0.039276	0.042558	0.042746		0.743063	0.070129	0.116281	0.050675	0.052412
0.064298	0.028023	0.017835	0.055535	0.029663		0.238315	0.038305	0.039228	0.042551	0.042757		0.74409	0.070047	0.116311	0.050701	0.05233
0.064387	0.028019	0.017823	0.055527	0.029651		0.238644	0.038314	0.039244	0.042569	0.042692		0.745118	0.069978	0.116656	0.050785	0.052277
0.064476	0.028018	0.017817	0.055527	0.029646		0.238973	0.038304	0.039188	0.042524	0.042704		0.746146	0.069751	0.116619	0.050833	0.052038
0.064565	0.028011	0.017806	0.055476	0.029642		0.239302	0.038215	0.039195	0.042533	0.042697		0.747174	0.069713	0.114159	0.050714	0.052037
0.064654	0.027997	0.017799	0.055474	0.029617		0.239631	0.038218	0.039203	0.042447	0.042685		0.748201	0.069877	0.114563	0.050867	0.051684
0.064742	0.027994	0.017793	0.055451	0.029606		0.239961	0.037989	0.039197	0.042434	0.042654		0.749229	0.069558	0.114303	0.050559	0.051672
0.064831	0.027978	0.017786	0.05544	0.029593		0.24029	0.037971	0.039188	0.042444	0.042562		0.750257	0.069426	0.1143	0.050747	0.051847
0.06492	0.027973	0.017783	0.055423	0.029588		0.240619	0.03796	0.039191	0.04245	0.042572		0.751285	0.069449	0.113985	0.050945	0.051975
0.065009	0.027958	0.017778	0.055421	0.029577		0.240948	0.037951	0.039203	0.042454	0.042579		0.752312	0.069275	0.114182	0.051099	0.051951
0.065098	0.027954	0.017773	0.055417	0.029569		0.241277	0.037953	0.039158	0.042449	0.042568		0.75334	0.069563	0.114109	0.051185	0.051921
0.065187	0.027948	0.017767	0.055422	0.029567		0.241606	0.037922	0.039154	0.042435	0.042574		0.754368	0.069432	0.113959	0.051028	0.052096
0.065275	0.027943	0.017763	0.055421	0.029499		0.241935	0.037919	0.039164	0.042445	0.042587		0.755396	0.069414	0.113048	0.051182	0.052302
0.065364	0.027931	0.017753	0.055421	0.029493		0.242265	0.03791	0.039158	0.042436	0.0426		0.756423	0.06946	0.113459	0.051046	0.051989
0.065453	0.027927	0.017746	0.055418	0.02939		0.242594	0.037911	0.039152	0.04244	0.042602		0.757451	0.069746	0.11345	0.051249	0.05207
0.065542	0.027919	0.017745	0.055417	0.029358		0.242923	0.037903	0.039165	0.042455	0.042619		0.758479	0.069952	0.113637	0.051347	0.051813
0.065631	0.027913	0.017738	0.055411	0.029344		0.243252	0.037903	0.039174	0.042448	0.042518		0.759507	0.070246	0.113574	0.051224	0.051699
0.065719	0.027907	0.017729	0.055396	0.029336		0.243581	0.037891	0.039136	0.042455	0.042529		0.760534	0.070372	0.113162	0.05114	0.051768
0.065808	0.027899	0.017724	0.055392	0.029329		0.24391	0.037881	0.039131	0.042463	0.042537		0.761562	0.070406	0.113581	0.050625	0.051939
0.065897	0.027888	0.01772	0.055387	0.029324		0.24424	0.037887	0.039112	0.042418	0.04254		0.76259	0.070338	0.113653	0.050622	0.051329
0.065986	0.02789	0.017715	0.055374	0.02932		0.244569	0.037871	0.039124	0.042431	0.042545		0.763618	0.069471	0.113673	0.050653	0.051147
0.066075	0.027872	0.017712	0.055365	0.029312		0.244898	0.037869	0.038969	0.042396	0.042528		0.764645	0.069562	0.113535	0.050798	0.05101
0.066163	0.027868	0.017708	0.055359	0.029307		0.245227	0.037872	0.038922	0.042399	0.042544		0.765673	0.069207	0.11322	0.050542	0.050856
0.066252	0.027855	0.017698	0.055353	0.0293		0.245556	0.037869	0.038926	0.042396	0.042511		0.766701	0.06905	0.112938	0.050692	0.050915
0.066341	0.027856	0.017692	0.055346	0.029292		0.245885	0.037868	0.038923	0.042341	0.042522		0.767729	0.069153	0.11342	0.050821	0.050562
0.06643	0.027852	0.017686	0.054636	0.029277		0.246215	0.03785	0.038914	0.042268	0.042416		0.768756	0.069389	0.113641	0.050796	0.050717
0.066519	0.027848	0.017678	0.054632	0.029271		0.246544	0.037726	0.038923	0.042265	0.042351		0.769784	0.069479	0.113285	0.050758	0.050802
0.066607	0.027838	0.017672	0.054631	0.029268		0.246873	0.037715	0.038732	0.042274	0.042244		0.770812	0.069608	0.113012	0.050705	0.050432
0.066696	0.027829	0.017667	0.054625	0.029255		0.247202	0.037719	0.038725	0.042286	0.042197		0.77184	0.069641	0.113067	0.050211	0.05042
0.066785	0.027826	0.017656	0.054612	0.029252		0.247531	0.037734	0.038731	0.042296	0.042201		0.772867	0.069909	0.112614	0.050169	0.050563
0.066874	0.027815	0.017651	0.054409	0.029221		0.24786	0.037719	0.038737	0.042298	0.042181		0.773895	0.069574	0.112359	0.049463	0.05079
0.066963	0.027811	0.017646	0.05439	0.029216		0.24819	0.037676	0.038718	0.042292	0.042162		0.774923	0.069688	0.111259	0.049624	0.05093
0.067052	0.027802	0.017639	0.054384	0.029212		0.248519	0.037678	0.038707	0.04229	0.042128		0.775951	0.069675	0.110832	0.049117	0.050817
0.06714	0.027781	0.01763	0.054383	0.029206		0.248848	0.037675	0.038705	0.042241	0.0421		0.776978	0.069321	0.109336	0.048861	0.050518
0.067229	0.027781	0.017617	0.054371	0.029196		0.249177	0.037664	0.038718	0.04223	0.042039		0.778006	0.069377	0.109394	0.048819	0.050526
0.067318	0.027772	0.017613	0.054347	0.029148		0.249506	0.037478	0.038569	0.042234	0.042035		0.779034	0.069297	0.109455	0.048942	0.050514
0.067407	0.027768	0.017608	0.054345	0.029139		0.249835	0.037479	0.038538	0.042231	0.042033		0.780062	0.069538	0.10979	0.048986	0.050669
0.067496	0.027754	0.017602	0.054329	0.029134		0.250165	0.03746	0.038518	0.042198	0.042006		0.781089	0.069399	0.10903	0.048478	0.050788
0.067584	0.02774	0.017597	0.05431	0.029109		0.250494	0.037437	0.03845	0.042209	0.041976		0.782117	0.069344	0.109319	0.04857	0.050723
0.067673	0.027736	0.017592	0.054285	0.029066		0.250823	0.037429	0.038455	0.042194	0.041981		0.783145	0.069014	0.109214	0.048256	0.050956
0.067762	0.027733	0.017583	0.054286	0.029053		0.251152	0.037416	0.038427	0.04218	0.041931		0.784173	0.069287	0.107934	0.047949	0.051005
0.067851	0.027728	0.017576	0.054273	0.029048		0.251481	0.037395	0.038423	0.042198	0.041898		0.7852	0.068636	0.106139	0.048055	0.051219
0.06794	0.027724	0.017566	0.054263	0.029043		0.25181	0.037409	0.038416	0.042153	0.041286		0.786228	0.068588	0.105666	0.04794	0.051267
0.068028	0.027712	0.017559	0.054198	0.029034		0.25214	0.037383	0.038422	0.042151	0.041272		0.787256	0.068369	0.10596	0.047862	0.05123
0.068117	0.027706	0.017552	0.054193	0.02902		0.252469	0.037387	0.038427	0.042132	0.041281		0.788284	0.068406	0.106235	0.047965	0.051367
0.068206	0.027697	0.017545	0.054195	0.029002		0.252798	0.037389	0.038444	0.042146	0.041288		0.789311	0.068347	0.105844	0.048127	0.051192
0.068295	0.027687	0.01754	0.054186	0.028998		0.253127	0.037362	0.038421	0.042114	0.041271		0.790339	0.068174	0.106331	0.048304	0.051209
0.068384	0.027681	0.017532	0.054183	0.028997		0.253456	0.036988	0.038377	0.042093	0.041286		0.791367	0.067872	0.106744	0.048123	0.050452
0.068472	0.027674	0.017526	0.054174	0.028998		0.253785	0.03699	0.038391	0.042089	0.041281		0.792395	0.067819	0.10571	0.0482	0.050501
0.068561	0.027662	0.017519	0.053904	0.028995		0.254115	0.036976	0.038377	0.042077	0.04129		0.793422	0.067548	0.10552	0.048408	0.050548
0.06865	0.02766	0.017512	0.053891	0.028982		0.254444	0.036975	0.038353	0.042062	0.041265		0.79445	0.067505	0.104002	0.047758	0.050519
0.068739	0.027659	0.017507	0.053823	0.028974		0.254773	0.036987	0.038346	0.042045	0.041169		0.795478	0.067053	0.101863	0.047671	0.050514
0.068828	0.027658	0.0175	0.053811	0.028971		0.255102	0.036962	0.038363	0.042049	0.041172		0.796506	0.067241	0.102309	0.047855	0.050614
0.068917	0.027659	0.017492	0.053645	0.028962		0.255431	0.03696	0.03835	0.041977	0.041163		0.797533	0.06709	0.101471	0.047934	0.050157
0.069005	0.027655	0.01749	0.053491	0.028957		0.25576	0.036948	0.038349	0.041978	0.04118		0.798561	0.066996	0.101612	0.04799	0.050309
0.069094	0.02765	0.017486	0.053454	0.028954		0.25609	0.036954	0.038331	0.041994	0.041196		0.799589	0.067238	0.102109	0.04798	0.050177
0.069183	0.027645	0.017475	0.05344	0.028956		0.256419	0.036746	0.038342	0.042	0.04119		0.800617	0.06758	0.101914	0.048118	0.050339
0.069272	0.027641	0.017467	0.053434	0.02895		0.256748	0.036695	0.038346	0.041983	0.041179		0.801644	0.067306	0.101645	0.048249	0.050434
0.069361	0.027632	0.017456	0.053427	0.028945		0.257077	0.036697	0.038324	0.041981	0.041152		0.802672	0.067077	0.101013	0.048313	0.049875
0.069449	0.02763	0.017445	0.053402	0.02894		0.257406	0.036697	0.038278	0.041922	0.041151		0.8037	0.066872	0.100656	0.048318	0.049814
0.069538	0.027615	0.01744	0.053393	0.028935		0.257735	0.036677	0.038267	0.041914	0.04115		0.804728	0.066991	0.09941	0.04856	0.049605
0.069627	0.027603	0.017442	0.053383	0.028926		0.258065	0.036666	0.038188	0.041894	0.041116		0.805755	0.066514	0.099328	0.048679	0.049553
0.069716	0.027605	0.017417	0.053381	0.028927		0.258394	0.036668	0.038181	0.041903	0.04108		0.806783	0.066355	0.097711	0.048871	0.04967
0.069805	0.027596	0.017412	0.053356	0.028922		0.258723	0.036598	0.038146	0.041874	0.041095		0.807811	0.065925	0.097688	0.048863	0.049608
0.069893	0.027592	0.017405	0.053337	0.028916		0.259052	0.036602	0.038059	0.041794	0.041094		0.808839	0.065505	0.098081	0.049092	0.04987
0.069982	0.027588	0.017392	0.053333	0.028907		0.259381	0.036555	0.038057	0.041785	0.041035		0.809866	0.065564	0.097346	0.048925	0.050051
0.070071	0.027583	0.017383	0.053324	0.028893		0.25971	0.036159	0.038048	0.041791	0.040999		0.810894	0.065309	0.097201	0.049089	0.0502
0.07016	0.027572	0.017379	0.053329	0.028885		0.260039	0.036147	0.038058	0.041809	0.040939		0.811922	0.065649	0.096372	0.048676	0.050381
0.070249	0.027568	0.017376	0.053329	0.028881		0.260369	0.03599	0.038065	0.041788	0.040942		0.81295	0.065807	0.096793	0.048487	0.05053
0.070337	0.027566	0.017361	0.053323	0.028873		0.260698	0.035959	0.03787	0.041775	0.040951		0.813977	0.065956	0.095827	0.048431	0.050748
0.070426	0.027559	0.017353	0.053305	0.028867		0.261027	0.03597	0.037833	0.041526	0.040885		0.815005	0.065241	0.096142	0.047974	0.050849
0.070515	0.027547	0.017349	0.053306	0.028864		0.261356	0.035952	0.037825	0.041507	0.040874		0.816033	0.065477	0.096513	0.047993	0.050997
0.070604	0.02754	0.017341	0.053298	0.028852		0.261685	0.035925	0.03784	0.04151	0.040865		0.817061	0.06552	0.095443	0.048094	0.050742
0.070693	0.027534	0.017336	0.0533	0.028847		0.262014	0.035932	0.037845	0.041512	0.040879		0.818088	0.064939	0.095045	0.048173	0.050212
0.070782	0.027531	0.01733	0.053293	0.028841		0.262344	0.035879	0.037831	0.041504	0.040885		0.819116	0.064123	0.095121	0.048369	0.050393
0.07087	0.027524	0.017325	0.053289	0.02883		0.262673	0.035887	0.037824	0.041419	0.040891		0.820144	0.064481	0.095443	0.048444	0.050233
0.070959	0.027516	0.017315	0.053273	0.028819		0.263002	0.035838	0.037839	0.041428	0.040872		0.821172	0.064664	0.094623	0.047991	0.050344
0.071048	0.027508	0.017313	0.053268	0.028816		0.263331	0.035846	0.037855	0.041427	0.040858		0.822199	0.064992	0.094415	0.048116	0.05054
0.071137	0.027497	0.017305	0.053263	0.02881		0.26366	0.03584	0.037865	0.041352	0.040701		0.823227	0.065309	0.094863	0.047873	0.05048
0.071226	0.02749	0.017293	0.053261	0.028798		0.263989	0.035754	0.037821	0.041296	0.040697		0.824255	0.065327	0.095214	0.04785	0.050552
0.071314	0.027473	0.017283	0.053234	0.02879		0.264319	0.035731	0.037825	0.041295	0.040696		0.825283	0.064872	0.095295	0.047719	0.050203
0.071403	0.027472	0.017281	0.053229	0.028784		0.264648	0.035743	0.037816	0.04129	0.040696		0.82631	0.065128	0.095451	0.047911	0.050274
0.071492	0.027465	0.017277	0.053228	0.028779		0.264977	0.035746	0.03783	0.041283	0.040685		0.827338	0.065167	0.095807	0.047721	0.050387
0.071581	0.027457	0.017263	0.053196	0.028762		0.265306	0.035727	0.037835	0.041297	0.040693		0.828366	0.065165	0.095975	0.047488	0.050646
0.07167	0.027455	0.017258	0.0532	0.028754		0.265635	0.035706	0.037844	0.041278	0.040682		0.829394	0.064569	0.095681	0.046983	0.050492
0.071758	0.027449	0.017252	0.053199	0.028743		0.265964	0.035708	0.037852	0.04117	0.040696		0.830421	0.064685	0.095634	0.046735	0.05033
0.071847	0.027446	0.017247	0.053196	0.028738		0.266294	0.035708	0.037862	0.041154	0.040682		0.831449	0.064601	0.095739	0.046297	0.050509
0.071936	0.027432	0.01724	0.053196	0.028731		0.266623	0.035682	0.037874	0.04115	0.040663		0.832477	0.064667	0.095528	0.046077	0.050451
0.072025	0.027429	0.017233	0.053191	0.028718		0.266952	0.035619	0.037868	0.041144	0.040661		0.833505	0.064895	0.095795	0.046176	0.050356
0.072114	0.027416	0.017225	0.053182	0.028714		0.267281	0.035603	0.037882	0.041156	0.040664		0.834532	0.064986	0.09584	0.046299	0.050051
0.072202	0.027408	0.01722	0.053172	0.028701		0.26761	0.035588	0.037898	0.041168	0.040679		0.83556	0.064083	0.094757	0.045653	0.049947
0.072291	0.027402	0.017212	0.053163	0.028699		0.267939	0.035594	0.03791	0.041155	0.040681		0.836588	0.063935	0.095106	0.04511	0.049992
0.07238	0.0274	0.017204	0.053135	0.028693		0.268269	0.035556	0.037661	0.041143	0.040697		0.837616	0.063524	0.094834	0.045116	0.050263
0.072469	0.027389	0.017197	0.05311	0.028688		0.268598	0.035468	0.037635	0.041132	0.040668		0.838643	0.06324	0.0954	0.044739	0.050189
0.072558	0.027384	0.017187	0.053106	0.028683		0.268927	0.035461	0.037602	0.041072	0.04065		0.839671	0.063618	0.095766	0.045024	0.050158
0.072647	0.027372	0.017184	0.053099	0.02868		0.269256	0.035432	0.037608	0.041013	0.040655		0.840699	0.063988	0.095998	0.044838	0.050021
0.072735	0.027358	0.017178	0.053091	0.028679		0.269585	0.035254	0.037624	0.040909	0.040659		0.841727	0.064322	0.096254	0.044745	0.049813
0.072824	0.027361	0.017175	0.053093	0.028675		0.269914	0.035203	0.037632	0.040886	0.040506		0.842754	0.064594	0.09608	0.044618	0.049828
0.072913	0.027357	0.01717	0.053089	0.028666		0.270244	0.035203	0.037628	0.040858	0.040509		0.843782	0.064525	0.095834	0.044906	0.050065
0.073002	0.027348	0.017161	0.053085	0.02866		0.270573	0.035178	0.037642	0.040861	0.040506		0.84481	0.064563	0.096347	0.045167	0.050299
0.073091	0.027347	0.017156	0.053081	0.028657		0.270902	0.035172	0.037655	0.04085	0.040494		0.845838	0.063688	0.09627	0.045165	0.049895
0.073179	0.027332	0.017152	0.05307	0.028652		0.271231	0.035135	0.037601	0.040856	0.04051		0.846865	0.063354	0.095803	0.045354	0.049491
0.073268	0.027318	0.01715	0.053042	0.02864		0.27156	0.035119	0.037505	0.04082	0.040513		0.847893	0.063613	0.094037	0.045465	0.049429
0.073357	0.027314	0.017147	0.053041	0.028635		0.271889	0.035077	0.037494	0.040825	0.040463		0.848921	0.063388	0.093538	0.045449	0.049295
0.073446	0.027312	0.017142	0.053032	0.028631		0.272219	0.035077	0.037463	0.040786	0.040475		0.849949	0.062434	0.094095	0.045562	0.049454
0.073535	0.027297	0.017142	0.053029	0.028626		0.272548	0.03509	0.037289	0.040746	0.040435		0.850976	0.062515	0.094533	0.0457	0.049582
0.073623	0.027294	0.017142	0.05302	0.028603		0.272877	0.035068	0.037298	0.04069	0.040367		0.852004	0.062101	0.093653	0.045098	0.049702
0.073712	0.027289	0.017138	0.053017	0.028593		0.273206	0.03506	0.037201	0.040697	0.040374		0.853032	0.061783	0.094292	0.045218	0.04993
0.073801	0.027282	0.017135	0.053005	0.028588		0.273535	0.035043	0.037204	0.040683	0.04039		0.85406	0.061817	0.092612	0.044927	0.049375
0.07389	0.027281	0.01713	0.052999	0.028582		0.273864	0.035042	0.037215	0.040669	0.0404		0.855087	0.06187	0.092069	0.045004	0.049302
0.073979	0.02728	0.017125	0.052996	0.02856		0.274194	0.034989	0.037218	0.040662	0.040283		0.856115	0.062295	0.092209	0.044979	0.04959
0.074067	0.027252	0.017123	0.052991	0.028542		0.274523	0.034968	0.037213	0.040656	0.040298		0.857143	0.062153	0.089854	0.04475	0.049767
0.074156	0.027242	0.017112	0.052987	0.02854		0.274852	0.034953	0.037228	0.040649	0.040248		0.858171	0.061367	0.089915	0.044505	0.050088
0.074245	0.027236	0.017107	0.052977	0.027811		0.275181	0.034932	0.037213	0.040571	0.040253		0.859198	0.061423	0.090396	0.044809	0.050012
0.074334	0.027231	0.017103	0.052975	0.027806		0.27551	0.03494	0.037218	0.04057	0.040254		0.860226	0.061607	0.09024	0.044702	0.050268
0.074423	0.027226	0.017099	0.052978	0.027798		0.275839	0.034896	0.037203	0.040543	0.040269		0.861254	0.060908	0.090453	0.044662	0.050357
0.074512	0.027219	0.017092	0.052963	0.02779		0.276169	0.034879	0.037139	0.040549	0.040229		0.862282	0.059859	0.090854	0.044726	0.050527
0.0746	0.027218	0.017088	0.052957	0.027779		0.276498	0.03488	0.03709	0.040553	0.040239		0.863309	0.059762	0.090688	0.044838	0.050548
0.074689	0.027207	0.017084	0.052955	0.02778		0.276827	0.034835	0.037077	0.040534	0.040183		0.864337	0.059816	0.090756	0.044902	0.050554
0.074778	0.027202	0.01708	0.052959	0.027775		0.277156	0.03483	0.03709	0.040529	0.04013		0.865365	0.059995	0.090496	0.044726	0.050425
0.074867	0.027198	0.017065	0.052964	0.027772		0.277485	0.034841	0.037047	0.040542	0.039945		0.866393	0.0604	0.090139	0.044925	0.050387
0.074956	0.027198	0.017063	0.05296	0.027766		0.277814	0.034821	0.037056	0.040547	0.039954		0.86742	0.059148	0.090798	0.044802	0.049939
0.075044	0.027189	0.017064	0.05296	0.027762		0.278144	0.034802	0.03706	0.040506	0.039959		0.868448	0.058912	0.089822	0.044813	0.049994
0.075133	0.027187	0.017058	0.052943	0.027756		0.278473	0.034795	0.037042	0.040511	0.039926		0.869476	0.058232	0.090422	0.044553	0.049591
0.075222	0.027181	0.017052	0.052916	0.027678		0.278802	0.034788	0.037005	0.040523	0.039911		0.870504	0.057076	0.090742	0.044749	0.049434
0.075311	0.027174	0.017048	0.052875	0.027673		0.279131	0.034781	0.036404	0.040531	0.039848		0.871531	0.057492	0.089952	0.044547	0.048812
0.0754	0.027173	0.017044	0.052872	0.027668		0.27946	0.034772	0.03641	0.040537	0.039849		0.872559	0.057669	0.090639	0.044317	0.048762
0.075488	0.027169	0.017038	0.052863	0.027665		0.279789	0.034779	0.036416	0.040534	0.039827		0.873587	0.057675	0.091158	0.043709	0.048933
0.075577	0.027161	0.01703	0.052864	0.027579		0.280118	0.034786	0.036353	0.040536	0.039827		0.874615	0.058027	0.089653	0.043626	0.048366
0.075666	0.027162	0.017028	0.052859	0.027574		0.280448	0.034752	0.036289	0.040538	0.039753		0.875642	0.058279	0.089218	0.043635	0.047591
0.075755	0.027164	0.017021	0.05284	0.027572		0.280777	0.034721	0.036255	0.04054	0.039725		0.87667	0.057935	0.088653	0.043843	0.047913
0.075844	0.027159	0.017018	0.052823	0.027565		0.281106	0.034712	0.036256	0.040528	0.0397		0.877698	0.057546	0.088149	0.043195	0.048231
0.075933	0.027156	0.017011	0.052812	0.027558		0.281435	0.034702	0.036236	0.040524	0.039699		0.878726	0.057087	0.083784	0.042989	0.047984
0.076021	0.027151	0.017007	0.05281	0.027552		0.281764	0.034663	0.036251	0.040541	0.039701		0.879753	0.056974	0.082598	0.043172	0.047649
0.07611	0.027138	0.016998	0.052797	0.027516		0.282093	0.034649	0.036266	0.040554	0.039703		0.880781	0.057329	0.082433	0.042889	0.047381
0.076199	0.027136	0.01699	0.052796	0.027507		0.282423	0.034642	0.036244	0.040564	0.039702		0.881809	0.057508	0.082312	0.043086	0.047331
0.076288	0.027127	0.016984	0.052784	0.027498		0.282752	0.034654	0.036259	0.040534	0.039663		0.882837	0.056567	0.082658	0.043266	0.047125
0.076377	0.027118	0.016982	0.052783	0.027496		0.283081	0.034652	0.036267	0.040414	0.039561		0.883864	0.05652	0.082394	0.04345	0.047029
0.076465	0.027114	0.016978	0.052764	0.027484		0.28341	0.034663	0.036261	0.040398	0.039566		0.884892	0.056906	0.082746	0.043525	0.046906
0.076554	0.027104	0.016972	0.052764	0.027479		0.283739	0.03465	0.036275	0.040395	0.039581		0.88592	0.057119	0.080733	0.043777	0.047014
0.076643	0.027103	0.016971	0.052754	0.027473		0.284068	0.034623	0.03628	0.040408	0.039587		0.886948	0.056021	0.0805	0.044144	0.047051
0.076732	0.027095	0.016963	0.052727	0.027469		0.284398	0.034602	0.036279	0.040378	0.039433		0.887975	0.05585	0.080705	0.044448	0.047324
0.076821	0.027067	0.016959	0.052719	0.027464		0.284727	0.034611	0.036294	0.040333	0.039429		0.889003	0.056296	0.080673	0.044428	0.047737
0.076909	0.027049	0.016953	0.052707	0.027458		0.285056	0.034597	0.036299	0.040305	0.039391		0.890031	0.056192	0.081032	0.044604	0.047786
0.076998	0.027046	0.016949	0.052698	0.027453		0.285385	0.034609	0.036266	0.040314	0.039404		0.891059	0.055802	0.081747	0.044673	0.047984
0.077087	0.027044	0.016942	0.052689	0.027449		0.285714	0.034605	0.036283	0.040329	0.039303		0.892086	0.055927	0.081547	0.044628	0.048046
0.077176	0.027036	0.016936	0.05266	0.027442		0.286043	0.034603	0.036187	0.040329	0.039297		0.893114	0.055805	0.080863	0.044806	0.048124
0.077265	0.027035	0.016933	0.052597	0.027432		0.286373	0.034588	0.036173	0.040318	0.039277		0.894142	0.056258	0.080795	0.045004	0.04804
0.077353	0.02703	0.016928	0.052598	0.02742		0.286702	0.034593	0.036122	0.040278	0.03928		0.89517	0.056048	0.081152	0.045368	0.047818
0.077442	0.027017	0.016908	0.052597	0.027416		0.287031	0.034604	0.036005	0.040214	0.039293		0.896197	0.055832	0.081538	0.045328	0.048046
0.077531	0.027008	0.016898	0.052591	0.027411		0.28736	0.03454	0.035997	0.040202	0.039222		0.897225	0.055435	0.082288	0.044964	0.048017
0.07762	0.027	0.016893	0.052595	0.027383		0.287689	0.034511	0.035951	0.0402	0.039224		0.898253	0.055466	0.082183	0.045128	0.048153
0.077709	0.026996	0.01688	0.052596	0.02738		0.288018	0.034486	0.035949	0.040185	0.039242		0.899281	0.055539	0.082852	0.044708	0.048622
0.077798	0.026996	0.016863	0.052584	0.027366		0.288348	0.034496	0.035902	0.040157	0.039236		0.900308	0.054699	0.083182	0.044769	0.048465
0.077886	0.026989	0.016859	0.052572	0.02736		0.288677	0.034459	0.035889	0.040108	0.03924		0.901336	0.054453	0.083031	0.043813	0.0474
0.077975	0.026944	0.016843	0.052561	0.027356		0.289006	0.034432	0.035867	0.040069	0.039164		0.902364	0.053915	0.083399	0.044072	0.047335
0.078064	0.026941	0.01684	0.052556	0.027347		0.289335	0.034427	0.035864	0.040065	0.039152		0.903392	0.053217	0.082948	0.044127	0.047517
0.078153	0.026927	0.016836	0.052548	0.027343		0.289664	0.034439	0.035689	0.040048	0.038946		0.904419	0.052865	0.083728	0.043785	0.047337
0.078242	0.026925	0.016832	0.052485	0.027341		0.289993	0.03445	0.035699	0.040037	0.038842		0.905447	0.053336	0.083884	0.044018	0.047074
0.07833	0.026918	0.01683	0.052473	0.027336		0.290323	0.034445	0.035604	0.04	0.03886		0.906475	0.052549	0.082763	0.043226	0.047073
0.078419	0.026915	0.016828	0.052457	0.027293		0.290652	0.034428	0.035618	0.039969	0.038842		0.907503	0.052219	0.082893	0.042907	0.046943
0.078508	0.026912	0.016807	0.052409	0.027288		0.290981	0.034413	0.035605	0.039978	0.038781		0.90853	0.052023	0.082473	0.042659	0.047125
0.078597	0.026906	0.016797	0.052406	0.027278		0.29131	0.034345	0.03556	0.039996	0.038785		0.909558	0.052585	0.08338	0.042314	0.047437
0.078686	0.02687	0.016793	0.05241	0.027276		0.291639	0.034299	0.035537	0.03998	0.038744		0.910586	0.052814	0.083995	0.042063	0.047588
0.078774	0.026857	0.016788	0.052414	0.027271		0.291968	0.034294	0.035464	0.039942	0.038758		0.911614	0.053078	0.083207	0.042249	0.047964
0.078863	0.026855	0.016775	0.052414	0.027268		0.292298	0.034134	0.035465	0.039955	0.038761		0.912641	0.052473	0.083256	0.041276	0.046525
0.078952	0.026832	0.016767	0.0524	0.027266		0.292627	0.034123	0.035468	0.039942	0.038754		0.913669	0.052747	0.083894	0.040833	0.046497
0.079041	0.026824	0.016757	0.052391	0.027257		0.292956	0.034131	0.035474	0.039945	0.038766		0.914697	0.052314	0.084515	0.041088	0.047021
0.07913	0.02682	0.016753	0.052378	0.027253		0.293285	0.034123	0.035472	0.039908	0.038784		0.915725	0.051764	0.084396	0.041202	0.047389
0.079218	0.026821	0.016749	0.052337	0.02725		0.293614	0.034061	0.035483	0.03989	0.038757		0.916752	0.051354	0.082682	0.041427	0.046455
0.079307	0.026808	0.016738	0.052334	0.027245		0.293943	0.03407	0.035393	0.039886	0.038722		0.91778	0.051615	0.083346	0.041851	0.047033
0.079396	0.026804	0.016735	0.052323	0.027239		0.294273	0.034061	0.035367	0.0399	0.038715		0.918808	0.050886	0.084318	0.041244	0.04704
0.079485	0.026797	0.016731	0.052322	0.027236		0.294602	0.034075	0.035349	0.039771	0.038714		0.919836	0.050247	0.084733	0.04048	0.047334
0.079574	0.026797	0.016722	0.052319	0.027231		0.294931	0.034089	0.035333	0.039762	0.038463		0.920863	0.049797	0.084846	0.039293	0.047414
0.079663	0.026793	0.016717	0.052313	0.027228		0.29526	0.034084	0.035204	0.039754	0.038449		0.921891	0.048749	0.085474	0.039782	0.047249
0.079751	0.026791	0.016712	0.052304	0.027221		0.295589	0.03408	0.0352	0.039723	0.038429		0.922919	0.049128	0.083351	0.038595	0.046574
0.07984	0.026783	0.016703	0.052282	0.027216		0.295918	0.034079	0.035195	0.039704	0.038443		0.923947	0.048789	0.083968	0.039058	0.046722
0.079929	0.02676	0.016698	0.052275	0.027196		0.296248	0.034071	0.035167	0.03972	0.03834		0.924974	0.048621	0.085103	0.038863	0.047156
0.080018	0.026746	0.016693	0.052268	0.027193		0.296577	0.03408	0.034941	0.039713	0.038344		0.926002	0.045443	0.086267	0.03862	0.046567
0.080107	0.026747	0.01669	0.052249	0.027184		0.296906	0.034076	0.034937	0.039671	0.038329		0.92703	0.045684	0.085548	0.038542	0.04682
0.080195	0.026742	0.016685	0.052253	0.027181		0.297235	0.034081	0.034927	0.039651	0.038307		0.928058	0.044936	0.086491	0.038825	0.045496
0.080284	0.026644	0.01668	0.052252	0.027175		0.297564	0.034097	0.034939	0.039664	0.038297		0.929085	0.045264	0.085993	0.038791	0.046006
0.080373	0.026634	0.016671	0.052242	0.027161		0.297893	0.034097	0.034945	0.039669	0.038313		0.930113	0.044955	0.086564	0.039309	0.045883
0.080462	0.026631	0.016666	0.052235	0.027153		0.298223	0.034071	0.03429	0.039673	0.038327		0.931141	0.045244	0.085166	0.038334	0.046161
0.080551	0.026629	0.016659	0.052227	0.027148		0.298552	0.034046	0.034271	0.039681	0.038335		0.932169	0.045805	0.085336	0.03876	0.046456
0.080639	0.026626	0.016656	0.052215	0.027144		0.298881	0.034039	0.034275	0.039681	0.038342		0.933196	0.046351	0.08297	0.03756	0.045768
0.080728	0.026606	0.016651	0.05221	0.027138		0.29921	0.034024	0.034291	0.039668	0.038357		0.934224	0.046492	0.084142	0.03759	0.046096
0.080817	0.026598	0.016635	0.052205	0.027133		0.299539	0.034038	0.034296	0.039682	0.03835		0.935252	0.045799	0.085322	0.037113	0.045953
0.080906	0.026593	0.016633	0.052208	0.02712		0.299868	0.034018	0.034306	0.039662	0.03835		0.93628	0.046445	0.086018	0.036529	0.046431
0.080995	0.026587	0.016623	0.052207	0.027116		0.300197	0.034022	0.034321	0.039631	0.038364		0.937307	0.045653	0.083822	0.036507	0.046224
0.081083	0.026579	0.016613	0.05208	0.027111		0.300527	0.033995	0.034317	0.039574	0.038342		0.938335	0.046326	0.084959	0.037028	0.04623
0.081172	0.026571	0.016604	0.05208	0.027098		0.300856	0.033922	0.034301	0.039565	0.038321		0.939363	0.046635	0.085766	0.037496	0.045657
0.081261	0.026571	0.016599	0.05207	0.027089		0.301185	0.03391	0.0343	0.039485	0.03829		0.940391	0.045995	0.085315	0.037947	0.046085
0.08135	0.026564	0.016596	0.052061	0.027071		0.301514	0.033289	0.034307	0.039478	0.038286		0.941418	0.046282	0.084982	0.038418	0.046209
0.081439	0.026558	0.016591	0.052054	0.027067		0.301843	0.033249	0.034302	0.039479	0.038277		0.942446	0.046699	0.085024	0.038765	0.046254
0.081528	0.026554	0.016541	0.052054	0.027058		0.302172	0.033237	0.034226	0.039489	0.038264		0.943474	0.04743	0.084307	0.039281	0.046783
0.081616	0.026552	0.016536	0.052053	0.027053		0.302502	0.03324	0.03422	0.039499	0.038272		0.944502	0.047968	0.082815	0.039178	0.047339
0.081705	0.026541	0.016528	0.052051	0.027047		0.302831	0.033221	0.034211	0.039482	0.038277		0.945529	0.047689	0.082163	0.039681	0.04702
0.081794	0.026539	0.016526	0.05205	0.02704		0.30316	0.033079	0.034199	0.039469	0.038291		0.946557	0.048438	0.082206	0.040036	0.047908
0.081883	0.026539	0.016518	0.052048	0.027037		0.303489	0.033077	0.034193	0.039483	0.038296		0.947585	0.048589	0.08143	0.03998	0.048441
0.081972	0.026535	0.01651	0.052042	0.02703		0.303818	0.033045	0.034198	0.03949	0.038308		0.948613	0.049081	0.082441	0.040216	0.048851
0.08206	0.026533	0.016507	0.052037	0.027026		0.304147	0.033035	0.034205	0.039445	0.038326		0.94964	0.048412	0.082354	0.039871	0.049667
0.082149	0.02653	0.016503	0.052032	0.027022		0.304477	0.033019	0.034206	0.039424	0.038325		0.950668	0.048259	0.080759	0.039684	0.049942
0.082238	0.026522	0.016496	0.052011	0.027014		0.304806	0.033001	0.034193	0.03936	0.038316		0.951696	0.048627	0.080632	0.039736	0.050127
0.082327	0.02652	0.016491	0.051999	0.027006		0.305135	0.033013	0.034152	0.039221	0.038334		0.952724	0.047581	0.080825	0.040191	0.049834
0.082416	0.026515	0.016488	0.052	0.026997		0.305464	0.032996	0.034145	0.039226	0.038338		0.953751	0.048514	0.082206	0.040002	0.049222
0.082504	0.02651	0.016481	0.051997	0.026989		0.305793	0.032979	0.034156	0.039241	0.038159		0.954779	0.047367	0.081687	0.040137	0.049812
0.082593	0.026499	0.016482	0.051988	0.026985		0.306122	0.03299	0.034138	0.039191	0.038123		0.955807	0.04677	0.076359	0.039604	0.050817
0.082682	0.026494	0.016467	0.051989	0.026983		0.306452	0.03297	0.033871	0.039208	0.038113		0.956835	0.047235	0.077363	0.038965	0.051066
0.082771	0.026489	0.016467	0.051985	0.026979		0.306781	0.032964	0.033864	0.039163	0.038119		0.957862	0.047155	0.07847	0.038527	0.047303
0.08286	0.026486	0.016463	0.051971	0.026981		0.30711	0.032966	0.033876	0.039169	0.038115		0.95889	0.047569	0.079759	0.039197	0.046908
0.082948	0.026484	0.016458	0.051956	0.026974		0.307439	0.032963	0.033857	0.03902	0.038128		0.959918	0.048733	0.069636	0.040181	0.048107
0.083037	0.02647	0.016455	0.051951	0.026971		0.307768	0.032978	0.033831	0.039008	0.03814		0.960946	0.049702	0.069586	0.040223	0.047933
0.083126	0.026465	0.016449	0.051941	0.026963		0.308097	0.032982	0.033815	0.039017	0.038157		0.961973	0.050788	0.070075	0.039947	0.04794
0.083215	0.026466	0.016445	0.051943	0.026913		0.308427	0.032989	0.033809	0.039015	0.038158		0.963001	0.051666	0.069072	0.039111	0.048159
0.083304	0.026462	0.016437	0.051941	0.026909		0.308756	0.032994	0.033803	0.039022	0.03813		0.964029	0.0497	0.069272	0.039863	0.049522
0.083393	0.026464	0.016433	0.051933	0.026905		0.309085	0.032952	0.033785	0.039041	0.038135		0.965057	0.049617	0.070867	0.040206	0.048195
0.083481	0.026459	0.016422	0.051922	0.026901		0.309414	0.032954	0.033784	0.039032	0.038116		0.966084	0.050683	0.071617	0.03987	0.047198
0.08357	0.026437	0.01642	0.05192	0.026896		0.309743	0.032905	0.033783	0.039046	0.0381		0.967112	0.049055	0.070885	0.040523	0.046179
0.083659	0.026436	0.016414	0.051916	0.026896		0.310072	0.032912	0.033795	0.039019	0.038101		0.96814	0.048599	0.07127	0.038637	0.047573
0.083748	0.026431	0.016403	0.051901	0.026892		0.310402	0.032926	0.033806	0.039035	0.038117		0.969168	0.048801	0.071683	0.039864	0.048119
0.083837	0.026428	0.016403	0.051898	0.026883		0.310731	0.03289	0.033769	0.038768	0.038109		0.970195	0.049295	0.074035	0.041157	0.04758
0.083925	0.026425	0.016396	0.0519	0.026877		0.31106	0.032894	0.033765	0.038774	0.038125		0.971223	0.049435	0.074095	0.04018	0.047982
0.084014	0.026425	0.016392	0.051883	0.026868		0.311389	0.032868	0.033752	0.038787	0.038141		0.972251	0.049418	0.074369	0.040709	0.049305
0.084103	0.026424	0.016386	0.051866	0.026864		0.311718	0.032859	0.033761	0.0388	0.03813		0.973279	0.05109	0.07546	0.041131	0.04738
0.084192	0.026415	0.016379	0.05186	0.02685		0.312047	0.032855	0.033738	0.03877	0.038135		0.974306	0.049777	0.077539	0.042653	0.047735
0.084281	0.026405	0.016373	0.051855	0.026848		0.312377	0.032857	0.033725	0.038785	0.038118		0.975334	0.051529	0.079323	0.042756	0.048061
0.084369	0.026399	0.016368	0.051838	0.026846		0.312706	0.032848	0.033676	0.038707	0.038118		0.976362	0.051342	0.082183	0.041285	0.048523
0.084458	0.026396	0.016367	0.051835	0.026841		0.313035	0.032817	0.033625	0.038668	0.038122		0.97739	0.051475	0.079159	0.040238	0.047602
0.084547	0.026388	0.016357	0.051817	0.026836		0.313364	0.032799	0.033638	0.038663	0.038118		0.978417	0.051662	0.080734	0.040605	0.049589
0.084636	0.026384	0.016353	0.051806	0.02683		0.313693	0.032785	0.033595	0.038654	0.03813		0.979445	0.051263	0.073948	0.042077	0.049014
0.084725	0.026377	0.016348	0.051788	0.026824		0.314022	0.032766	0.033589	0.038624	0.038132		0.980473	0.053783	0.073417	0.043594	0.051122
0.084813	0.026369	0.016344	0.051781	0.026819		0.314352	0.032763	0.033565	0.038611	0.038144		0.981501	0.054428	0.069446	0.043082	0.053532
0.084902	0.026369	0.016344	0.051777	0.026813		0.314681	0.032734	0.033573	0.038623	0.038141		0.982528	0.056928	0.072965	0.044556	0.052897
0.084991	0.026366	0.016339	0.051774	0.026805		0.31501	0.032705	0.033575	0.038602	0.038156		0.983556	0.05912	0.070669	0.046833	0.052586
0.08508	0.026363	0.016335	0.051776	0.026801		0.315339	0.032691	0.033527	0.038552	0.038155		0.984584	0.061428	0.071307	0.0445	0.054353
0.085169	0.026364	0.016332	0.051772	0.026798		0.315668	0.032675	0.033379	0.038558	0.03817		0.985612	0.05534	0.074242	0.046376	0.052245
0.085258	0.026363	0.016325	0.051766	0.026771		0.315997	0.032671	0.033233	0.038505	0.038168		0.986639	0.052226	0.077967	0.047424	0.054458
0.085346	0.026358	0.016321	0.05176	0.026766		0.316327	0.032658	0.033239	0.038491	0.03817		0.987667	0.056098	0.073562	0.049622	0.050546
0.085435	0.02635	0.016315	0.051763	0.026764		0.316656	0.032662	0.033243	0.038448	0.038179		0.988695	0.057967	0.06875	0.045768	0.055064
0.085524	0.026342	0.01631	0.051759	0.026758		0.316985	0.032646	0.033249	0.038455	0.038179
0.085613	0.026343	0.01631	0.05176	0.026749		0.317314	0.032632	0.033252	0.03847	0.038164
0.085702	0.026338	0.016306	0.051757	0.02666		0.317643	0.032632	0.033239	0.038478	0.038023
0.08579	0.026333	0.016301	0.051754	0.026626		0.317972	0.032631	0.033234	0.038412	0.03804
0.085879	0.026332	0.016296	0.051728	0.026617		0.318302	0.032599	0.033237	0.038426	0.038025
0.085968	0.026331	0.01629	0.051731	0.026613		0.318631	0.032583	0.033233	0.038314	0.038026
0.086057	0.026325	0.016281	0.051726	0.026578		0.31896	0.032569	0.033051	0.038263	0.038019
0.086146	0.02632	0.016277	0.051726	0.026562		0.319289	0.032548	0.033039	0.038251	0.037994
0.086234	0.026321	0.016273	0.051722	0.026557		0.319618	0.032554	0.033002	0.038265	0.037998
0.086323	0.026317	0.016271	0.051724	0.026454		0.319947	0.032537	0.033006	0.038226	0.037996
0.086412	0.026311	0.016268	0.051688	0.026451		0.320276	0.032533	0.033019	0.038241	0.037991
0.086501	0.026304	0.016256	0.051574	0.026439		0.320606	0.032529	0.033026	0.038221	0.037997
0.08659	0.026296	0.01625	0.051557	0.026436		0.320935	0.032526	0.033018	0.038183	0.037999
0.086679	0.026292	0.016246	0.051555	0.026431		0.321264	0.032483	0.03303	0.038109	0.038015
0.086767	0.02629	0.016243	0.051532	0.026428		0.321593	0.032468	0.033039	0.038055	0.037937
0.086856	0.026289	0.01624	0.051529	0.026423		0.321922	0.032456	0.033032	0.037989	0.037938
0.086945	0.026283	0.016237	0.051512	0.02642		0.322251	0.032434	0.033008	0.03798	0.037944
0.087034	0.026278	0.016233	0.051516	0.026415		0.322581	0.032357	0.032973	0.037984	0.037936
0.087123	0.026273	0.016227	0.051511	0.026409		0.32291	0.032357	0.032983	0.037985	0.037854
0.087211	0.026265	0.01622	0.051482	0.026402		0.323239	0.032371	0.032993	0.037972	0.037864
0.0873	0.026254	0.016214	0.051484	0.026397		0.323568	0.032382	0.032932	0.037984	0.037839
0.087389	0.026248	0.016205	0.051465	0.026393		0.323897	0.032356	0.032905	0.037966	0.037853
0.087478	0.026251	0.016202	0.051465	0.026388		0.324226	0.032345	0.032917	0.03798	0.037787
0.087567	0.026231	0.016196	0.051457	0.026387		0.324556	0.032338	0.032923	0.037998	0.03778
0.087655	0.026226	0.016188	0.05145	0.02632		0.324885	0.03234	0.032935	0.037989	0.037781
0.087744	0.026221	0.016189	0.051437	0.026313		0.325214	0.032344	0.032942	0.037968	0.037775
0.087833	0.026218	0.016186	0.051434	0.026303		0.325543	0.032349	0.032935	0.03798	0.037771
0.087922	0.026215	0.01617	0.051431	0.026122		0.325872	0.032354	0.032931	0.037981	0.037773
0.088011	0.026215	0.016164	0.051428	0.026113		0.326201	0.03235	0.032921	0.037963	0.037751
0.088099	0.026211	0.016155	0.05134	0.026104		0.326531	0.032332	0.03291	0.037965	0.037749
0.088188	0.026206	0.016145	0.051326	0.026099		0.32686	0.03232	0.032914	0.037507	0.03775
0.088277	0.026204	0.016143	0.05133	0.026089		0.327189	0.032284	0.032898	0.037512	0.03772
0.088366	0.026199	0.016143	0.051327	0.026084		0.327518	0.0323	0.032909	0.037528	0.037696
0.088455	0.026184	0.016137	0.05133	0.026077		0.327847	0.032305	0.032905	0.037534	0.037703
0.088544	0.026174	0.016134	0.051321	0.025933		0.328176	0.032297	0.032897	0.037524	0.037674
0.088632	0.026161	0.016128	0.05132	0.025925		0.328506	0.032232	0.032874	0.037471	0.037686
0.088721	0.026158	0.016121	0.051324	0.025924		0.328835	0.032224	0.032856	0.037459	0.037701
0.08881	0.026143	0.016116	0.051318	0.025922		0.329164	0.032224	0.032824	0.037312	0.037718
0.088899	0.026142	0.016112	0.051306	0.025917		0.329493	0.032227	0.032819	0.037315	0.037722
0.088988	0.026141	0.016105	0.051287	0.025919		0.329822	0.032227	0.032813	0.037304	0.037732
0.089076	0.026137	0.016098	0.05127	0.025917		0.330151	0.03224	0.032715	0.037257	0.037742
0.089165	0.026132	0.016093	0.051259	0.025908		0.330481	0.032219	0.032696	0.037275	0.037753
0.089254	0.026134	0.016091	0.051263	0.025904		0.33081	0.032224	0.032697	0.037279	0.037713
0.089343	0.026113	0.016087	0.051252	0.025871		0.331139	0.032229	0.032593	0.036999	0.037677
0.089432	0.026105	0.016083	0.051225	0.025865		0.331468	0.032168	0.032603	0.036978	0.037668
0.08952	0.026104	0.016081	0.051216	0.025862		0.331797	0.03204	0.032618	0.036932	0.037676
0.089609	0.026091	0.016078	0.051204	0.025862		0.332126	0.032025	0.032605	0.036942	0.037683
0.089698	0.026075	0.016073	0.051202	0.025858		0.332456	0.031989	0.032539	0.036936	0.03768
0.089787	0.026068	0.016069	0.051204	0.025825		0.332785	0.031923	0.032531	0.036942	0.037222
0.089876	0.026064	0.016063	0.051174	0.025817		0.333114	0.031818	0.032529	0.036923	0.037189
0.089964	0.026062	0.016058	0.051171	0.025805		0.333443	0.031708	0.032494	0.036929	0.037206
0.090053	0.026026	0.016048	0.051164	0.025797		0.333772	0.0317	0.032485	0.036945	0.037176
0.090142	0.026024	0.016044	0.05116	0.025776		0.334101	0.031675	0.032491	0.036957	0.037101
0.090231	0.026017	0.016034	0.051104	0.02577		0.334431	0.03169	0.032488	0.036975	0.037104
0.09032	0.026014	0.016029	0.051101	0.025766		0.33476	0.031689	0.032438	0.036935	0.037117
0.090409	0.026008	0.016025	0.051094	0.025758		0.335089	0.031694	0.032454	0.036939	0.037131
0.090497	0.026007	0.016017	0.051098	0.025754		0.335418	0.031701	0.032419	0.036938	0.03713
0.090586	0.025973	0.016013	0.051092	0.02575		0.335747	0.031686	0.032376	0.036948	0.037117
0.090675	0.025969	0.016012	0.05108	0.025745		0.336076	0.031592	0.032375	0.036827	0.037066
0.090764	0.025962	0.016009	0.051069	0.02574		0.336406	0.031538	0.032388	0.036808	0.037069
0.090853	0.025949	0.016004	0.051066	0.02573		0.336735	0.031527	0.032385	0.036821	0.037077
0.090941	0.02594	0.016001	0.051062	0.025727		0.337064	0.031532	0.032368	0.036619	0.037086
0.09103	0.025933	0.015997	0.051058	0.02572		0.337393	0.031461	0.032367	0.036619	0.037067
0.091119	0.02593	0.015994	0.051057	0.025716		0.337722	0.031411	0.03236	0.036592	0.037077
0.091208	0.025926	0.015989	0.051019	0.025709		0.338051	0.031417	0.03237	0.036405	0.037073
0.091297	0.025923	0.015986	0.051013	0.025704		0.338381	0.031427	0.032368	0.036401	0.037088
0.091385	0.025923	0.015983	0.050997	0.025698		0.33871	0.031422	0.03238	0.036414	0.037088
0.091474	0.025919	0.015974	0.051002	0.02569		0.339039	0.031418	0.03237	0.036412	0.037096
0.091563	0.025917	0.015974	0.050993	0.025677		0.339368	0.031168	0.032367	0.036408	0.037104
0.091652	0.025915	0.015968	0.050984	0.025673		0.339697	0.031144	0.032345	0.036416	0.037105
0.091741	0.025914	0.015965	0.050976	0.025667		0.340026	0.031141	0.03235	0.036421	0.037048
0.091829	0.02591	0.015966	0.05094	0.025653		0.340355	0.031139	0.032361	0.036428	0.037029
0.091918	0.025904	0.015962	0.050943	0.025648		0.340685	0.031135	0.032367	0.036425	0.037043
0.092007	0.0259	0.015953	0.050939	0.025644		0.341014	0.031073	0.032355	0.036433	0.03698
0.092096	0.025897	0.015948	0.050936	0.02564		0.341343	0.031083	0.032365	0.036399	0.036981
0.092185	0.025891	0.01594	0.050915	0.025637		0.341672	0.031058	0.032335	0.036365	0.036987
0.092274	0.025891	0.015935	0.050905	0.025618		0.342001	0.031053	0.032285	0.036349	0.036997
0.092362	0.025888	0.015923	0.050888	0.025615		0.34233	0.031068	0.032288	0.036297	0.036951
0.092451	0.025881	0.015916	0.050867	0.025611		0.34266	0.031067	0.032267	0.03624	0.036947
0.09254	0.025877	0.015908	0.050862	0.025607		0.342989	0.031067	0.032271	0.036241	0.036925
0.092629	0.025877	0.015905	0.050861	0.025604		0.343318	0.031049	0.032272	0.036205	0.036887
0.092718	0.025878	0.015903	0.050855	0.025597		0.343647	0.030982	0.032287	0.036218	0.036905
0.092806	0.025872	0.015894	0.050859	0.025594		0.343976	0.030949	0.032265	0.036235	0.036911
0.092895	0.02587	0.015889	0.050845	0.025584		0.344305	0.030961	0.032091	0.036235	0.036889
0.092984	0.025869	0.015885	0.05084	0.025579		0.344635	0.030949	0.032096	0.036249	0.03685
0.093073	0.025862	0.015876	0.050824	0.025573		0.344964	0.030958	0.0321	0.036255	0.036821
0.093162	0.025861	0.015873	0.050817	0.02557		0.345293	0.030909	0.032099	0.036253	0.036813
0.09325	0.025857	0.01587	0.050816	0.025567		0.345622	0.03091	0.031982	0.036264	0.036828
0.093339	0.025858	0.015862	0.050816	0.025558		0.345951	0.030915	0.031937	0.036207	0.03679
0.093428	0.025856	0.015858	0.050804	0.02555		0.34628	0.030915	0.031936	0.036215	0.036794
0.093517	0.025855	0.01585	0.050789	0.025542		0.34661	0.030925	0.031934	0.036088	0.036739
0.093606	0.025837	0.01585	0.050784	0.025539		0.346939	0.030916	0.031939	0.036073	0.036747
0.093694	0.025837	0.015838	0.050751	0.025515		0.347268	0.030925	0.031954	0.036059	0.036743
0.093783	0.025831	0.015836	0.050751	0.025511		0.347597	0.030916	0.031954	0.036061	0.036738
0.093872	0.025827	0.015828	0.050744	0.0255		0.347926	0.030932	0.031964	0.036075	0.036708
0.093961	0.025806	0.015821	0.050738	0.025493		0.348255	0.030927	0.031959	0.036073	0.036705
0.09405	0.025804	0.015818	0.050733	0.02549		0.348585	0.030913	0.031974	0.036083	0.0367
0.094139	0.0258	0.015816	0.050724	0.025482		0.348914	0.030895	0.03197	0.036076	0.036708
0.094227	0.025801	0.015811	0.05072	0.025472		0.349243	0.030904	0.03198	0.036082	0.036661
0.094316	0.025799	0.015806	0.05071	0.025447		0.349572	0.030866	0.031967	0.036098	0.036627
0.094405	0.0258	0.015798	0.050715	0.02544		0.349901	0.03088	0.031953	0.036115	0.036557
0.094494	0.025793	0.015795	0.050688	0.025434		0.35023	0.03088	0.031966	0.036007	0.036437
0.094583	0.025787	0.015792	0.050682	0.025426		0.35056	0.03087	0.031972	0.036024	0.036434
0.094671	0.025777	0.01579	0.050675	0.025423		0.350889	0.030874	0.031985	0.035923	0.03642
0.09476	0.025777	0.015786	0.050651	0.025422		0.351218	0.03086	0.032	0.035908	0.036407
0.094849	0.025774	0.015782	0.050648	0.025419		0.351547	0.030832	0.032	0.035916	0.036414
0.094938	0.025771	0.015778	0.050652	0.025414		0.351876	0.030837	0.031991	0.035934	0.036419
0.095027	0.025759	0.015778	0.050649	0.025403		0.352205	0.030844	0.031974	0.035948	0.036429
0.095115	0.025756	0.015777	0.050649	0.025399		0.352535	0.030847	0.031986	0.035965	0.036414
0.095204	0.025754	0.015774	0.050649	0.025397		0.352864	0.030862	0.031975	0.035982	0.036406
0.095293	0.025749	0.015757	0.050646	0.02539		0.353193	0.030867	0.03195	0.035992	0.03641
0.095382	0.025741	0.015753	0.050645	0.025386		0.353522	0.030847	0.031893	0.035914	0.036415
0.095471	0.025739	0.015748	0.050636	0.025379		0.353851	0.030856	0.031887	0.035911	0.036398
0.09556	0.025731	0.015741	0.05063	0.025381		0.35418	0.030833	0.031857	0.035914	0.036357
0.095648	0.025729	0.015734	0.050627	0.025375		0.35451	0.030835	0.031866	0.035928	0.036361
0.095737	0.025714	0.01573	0.050625	0.025373		0.354839	0.030843	0.031875	0.035916	0.036361
0.095826	0.025708	0.015713	0.050612	0.025367		0.355168	0.030858	0.031867	0.035889	0.036351
0.095915	0.025699	0.01571	0.050567	0.025357		0.355497	0.030864	0.031859	0.035894	0.036351
0.096004	0.025698	0.015709	0.050562	0.025352		0.355826	0.03088	0.031788	0.035908	0.036323
0.096092	0.025696	0.015702	0.05056	0.02535		0.356155	0.030883	0.031799	0.035905	0.036262
0.096181	0.025695	0.015697	0.050541	0.025346		0.356485	0.030844	0.03181	0.03587	0.036183
0.09627	0.025689	0.015692	0.050532	0.025342		0.356814	0.030808	0.031794	0.035842	0.036195
0.096359	0.025685	0.015688	0.050532	0.025329		0.357143	0.030817	0.031805	0.035483	0.036153
0.096448	0.025676	0.015686	0.05053	0.025324		0.357472	0.030798	0.031812	0.035453	0.036072
0.096536	0.025675	0.015681	0.050534	0.025286		0.357801	0.03079	0.031818	0.035399	0.036033
0.096625	0.025671	0.015674	0.050527	0.025281		0.35813	0.030801	0.031816	0.035374	0.03604
0.096714	0.025618	0.015672	0.050525	0.025277		0.35846	0.030812	0.031823	0.035353	0.036051
0.096803	0.025612	0.01567	0.050516	0.025269		0.358789	0.030825	0.031796	0.035367	0.036046
0.096892	0.025606	0.015666	0.05052	0.02526		0.359118	0.030781	0.031788	0.035383	0.036051
0.09698	0.025597	0.01566	0.050516	0.025256		0.359447	0.030724	0.031793	0.035401	0.036027
0.097069	0.025599	0.015656	0.050437	0.025258		0.359776	0.030664	0.031808	0.035417	0.036004
0.097158	0.025595	0.01565	0.050435	0.02525		0.360105	0.030606	0.031799	0.035303	0.035999
0.097247	0.025588	0.015646	0.050434	0.025241		0.360434	0.030417	0.03172	0.035317	0.036002
0.097336	0.025552	0.015643	0.050282	0.025243		0.360764	0.030377	0.031734	0.035308	0.036016
0.097425	0.025549	0.015642	0.050281	0.025219		0.361093	0.030272	0.031738	0.035309	0.03598
0.097513	0.025534	0.015639	0.050276	0.02522		0.361422	0.030284	0.031754	0.035298	0.035986
0.097602	0.025534	0.015635	0.050277	0.025178		0.361751	0.030294	0.031762	0.035208	0.035897
0.097691	0.025529	0.015631	0.050268	0.025173		0.36208	0.030303	0.031745	0.03522	0.035906
0.09778	0.025528	0.015628	0.050266	0.025172		0.362409	0.030316	0.031728	0.035233	0.035866
0.097869	0.02552	0.015621	0.050263	0.025169		0.362739	0.030297	0.031722	0.03523	0.035844
0.097957	0.025521	0.015617	0.050263	0.025165		0.363068	0.030293	0.031709	0.035231	0.035848
0.098046	0.025517	0.015615	0.050263	0.024855		0.363397	0.030298	0.031585	0.03524	0.035858
0.098135	0.025514	0.015606	0.050229	0.024851		0.363726	0.030264	0.031584	0.035074	0.035771
0.098224	0.025513	0.015602	0.050209	0.024843		0.364055	0.030222	0.03159	0.035004	0.035751
0.098313	0.02551	0.0156	0.05016	0.02484		0.364384	0.030232	0.031539	0.034937	0.035716
0.098401	0.025513	0.015597	0.050096	0.024835		0.364714	0.030049	0.031515	0.034942	0.03572
0.09849	0.025514	0.015592	0.050094	0.02483		0.365043	0.02999	0.03152	0.034948	0.035699
0.098579	0.025512	0.015589	0.050076	0.024831		0.365372	0.029943	0.031534	0.034947	0.035695
0.098668	0.025512	0.015585	0.050073	0.024829		0.365701	0.029904	0.031351	0.03485	0.035619
0.098757	0.025512	0.01558	0.050059	0.024764		0.36603	0.029906	0.031345	0.034867	0.035635
0.098845	0.025506	0.015577	0.050058	0.024749		0.366359	0.02992	0.031266	0.034871	0.035627
0.098934	0.025498	0.015572	0.050057	0.024698		0.366689	0.029899	0.031242	0.034886	0.035606
0.099023	0.025497	0.015572	0.050039	0.024694		0.367018	0.029904	0.031214	0.034888	0.035582
0.099112	0.02549	0.015562	0.050023	0.024696		0.367347	0.029878	0.031219	0.034904	0.035595
0.099201	0.025479	0.01555	0.050018	0.02468		0.367676	0.029882	0.031227	0.034908	0.035591
0.09929	0.025479	0.015542	0.050002	0.024677		0.368005	0.029838	0.03119	0.034823	0.035568
0.099378	0.025477	0.015533	0.049987	0.024674		0.368334	0.029829	0.031194	0.034821	0.035452
0.099467	0.025473	0.015528	0.049986	0.024669		0.368664	0.029832	0.031199	0.034725	0.035444
0.099556	0.025473	0.015524	0.049988	0.024666		0.368993	0.029835	0.031176	0.034706	0.035405
0.099645	0.025473	0.01552	0.049986	0.02466		0.369322	0.029821	0.031166	0.034697	0.035417
0.099734	0.025459	0.01552	0.049988	0.024653		0.369651	0.029771	0.031171	0.034693	0.035388
0.099822	0.025455	0.015514	0.049971	0.024639		0.36998	0.029739	0.031013	0.034603	0.035378
0.099911	0.025439	0.015511	0.04997	0.024631		0.370309	0.029737	0.030981	0.034573	0.035355
0.1	0.025436	0.015505	0.049841	0.024631		0.370639	0.029603	0.030935	0.034579	0.035324
0.100089	0.025435	0.015498	0.049828	0.024628		0.370968	0.029611	0.03092	0.034565	0.03532
0.100178	0.02543	0.015495	0.049741	0.024625		0.371297	0.029624	0.030921	0.034564	0.035317
0.100266	0.025426	0.015494	0.049725	0.024615		0.371626	0.029472	0.030907	0.034581	0.035334
0.100355	0.025422	0.015493	0.049715	0.024613		0.371955	0.029463	0.030915	0.034596	0.035324
0.100444	0.025421	0.015485	0.049712	0.024603		0.372284	0.029476	0.030916	0.034591	0.03533
0.100533	0.02542	0.015477	0.049705	0.024601		0.372614	0.029426	0.030922	0.034599	0.035335
0.100622	0.02542	0.01547	0.049704	0.024595		0.372943	0.029435	0.030935	0.034613	0.035333
0.10071	0.02541	0.015467	0.049703	0.024591		0.373272	0.029442	0.03094	0.034602	0.035342
0.100799	0.025406	0.015461	0.049698	0.024581		0.373601	0.029428	0.030943	0.034591	0.035342
0.100888	0.025397	0.015456	0.04969	0.024577		0.37393	0.029427	0.030751	0.034606	0.035328
0.100977	0.025395	0.015451	0.049684	0.02457		0.374259	0.029431	0.030746	0.034617	0.035313
0.101066	0.02539	0.015445	0.049682	0.024564		0.374589	0.029443	0.030748	0.034617	0.035175
0.101155	0.025389	0.015442	0.049677	0.02456		0.374918	0.029457	0.030763	0.03462	0.035182
0.101243	0.025385	0.015437	0.049666	0.024557		0.375247	0.029462	0.030755	0.034637	0.035181
0.101332	0.025383	0.015435	0.04966	0.024554		0.375576	0.029458	0.030742	0.034612	0.035145
0.101421	0.025379	0.015428	0.049649	0.024549		0.375905	0.029471	0.030753	0.034625	0.035157
0.10151	0.02537	0.015425	0.049647	0.024539		0.376234	0.02948	0.030744	0.034632	0.035161
0.101599	0.025363	0.01542	0.049642	0.024534		0.376564	0.02947	0.030742	0.034648	0.035117
0.101687	0.025361	0.015408	0.049636	0.024534		0.376893	0.029443	0.030754	0.034663	0.03513
0.101776	0.025349	0.015403	0.049639	0.02453		0.377222	0.029448	0.030709	0.034663	0.035143
0.101865	0.02534	0.015399	0.049638	0.024526		0.377551	0.029463	0.03067	0.03461	0.035156
0.101954	0.025336	0.015395	0.049634	0.024502		0.37788	0.029478	0.030629	0.03461	0.035173
0.102043	0.025331	0.01539	0.049627	0.024497		0.378209	0.029454	0.030623	0.034619	0.035178
0.102131	0.025313	0.015388	0.049627	0.024496		0.378539	0.029453	0.030634	0.034576	0.035191
0.10222	0.025311	0.015384	0.049629	0.024492		0.378868	0.029448	0.03061	0.034551	0.034761
0.102309	0.025313	0.015377	0.049628	0.024489		0.379197	0.029361	0.030581	0.034551	0.034707
0.102398	0.025292	0.015372	0.049621	0.024485		0.379526	0.02937	0.030596	0.034528	0.034697
0.102487	0.025285	0.015366	0.04962	0.024481		0.379855	0.029364	0.030611	0.034541	0.034712
0.102575	0.025281	0.015363	0.049618	0.024478		0.380184	0.02938	0.030621	0.034548	0.034666
0.102664	0.025272	0.015358	0.049615	0.024474		0.380513	0.029395	0.030609	0.034547	0.034677
0.102753	0.025269	0.015359	0.049619	0.024466		0.380843	0.029314	0.030601	0.034524	0.034513
0.102842	0.025254	0.015355	0.049615	0.02446		0.381172	0.02931	0.030548	0.034521	0.034522
0.102931	0.025254	0.015352	0.049616	0.024449		0.381501	0.029301	0.030523	0.034352	0.03453
0.10302	0.025249	0.015346	0.049613	0.024443		0.38183	0.029266	0.03052	0.034333	0.034547
0.103108	0.025245	0.01534	0.049614	0.024441		0.382159	0.029281	0.0305	0.034327	0.034528
0.103197	0.025242	0.015333	0.049613	0.024439		0.382488	0.029296	0.0305	0.03427	0.034515
0.103286	0.02524	0.015329	0.049612	0.024431		0.382818	0.029288	0.030509	0.034283	0.034518
0.103375	0.025039	0.015321	0.049582	0.024423		0.383147	0.029267	0.030497	0.034279	0.034531
0.103464	0.025035	0.015319	0.049584	0.024421		0.383476	0.029278	0.030512	0.034295	0.03451
0.103552	0.025031	0.015312	0.049585	0.024413		0.383805	0.029245	0.030522	0.034284	0.034513
0.103641	0.025028	0.015313	0.049587	0.024411		0.384134	0.029257	0.030537	0.034298	0.034516
0.10373	0.025028	0.015307	0.049575	0.024405		0.384463	0.029216	0.030529	0.034313	0.034511
0.103819	0.025025	0.015304	0.049567	0.0244		0.384793	0.02923	0.0305	0.034065	0.034433
0.103908	0.025026	0.015298	0.049567	0.024396		0.385122	0.029242	0.030495	0.034083	0.03443
0.103996	0.025019	0.015296	0.049559	0.024391		0.385451	0.029239	0.030475	0.034093	0.034413
0.104085	0.025015	0.015289	0.049554	0.024372		0.38578	0.029239	0.030464	0.034093	0.034363
0.104174	0.025011	0.015285	0.049537	0.024357		0.386109	0.029243	0.030448	0.033989	0.034364
0.104263	0.025001	0.015278	0.049516	0.024348		0.386438	0.029228	0.030446	0.033996	0.034378
0.104352	0.024995	0.015267	0.049514	0.024339		0.386768	0.02922	0.030375	0.033931	0.034345
0.10444	0.024992	0.015263	0.049506	0.024333		0.387097	0.02922	0.030391	0.033922	0.033626
0.104529	0.024987	0.015256	0.049415	0.024328		0.387426	0.029209	0.030389	0.033932	0.033635
0.104618	0.024987	0.015243	0.049414	0.024324		0.387755	0.029195	0.030373	0.033922	0.033642
0.104707	0.024984	0.015241	0.049411	0.02432		0.388084	0.029199	0.03036	0.033916	0.033642
0.104796	0.02498	0.015237	0.049404	0.024317		0.388413	0.029016	0.030365	0.033925	0.033651
0.104885	0.024976	0.015232	0.049394	0.024314		0.388743	0.029024	0.030298	0.033827	0.033637
0.104973	0.024978	0.015229	0.049366	0.024304		0.389072	0.029035	0.030298	0.033833	0.033653
0.105062	0.024971	0.015227	0.049365	0.024299		0.389401	0.029037	0.030301	0.033813	0.03366
0.105151	0.024959	0.015225	0.049357	0.024291		0.38973	0.028993	0.030317	0.033827	0.033673
0.10524	0.024953	0.015218	0.049357	0.024284		0.390059	0.028981	0.030327	0.033841	0.033646
0.105329	0.024948	0.015214	0.049354	0.02428		0.390388	0.028933	0.030331	0.033846	0.0336
0.105417	0.024946	0.015208	0.049345	0.024277		0.390718	0.02893	0.030338	0.033845	0.033593
0.105506	0.024947	0.015201	0.04932	0.024275		0.391047	0.028924	0.030174	0.03385	0.033587
0.105595	0.024943	0.0152	0.049322	0.02427		0.391376	0.028846	0.030184	0.033796	0.033589
0.105684	0.024855	0.015197	0.049323	0.024263		0.391705	0.02878	0.03018	0.033765	0.033571
0.105773	0.024853	0.015195	0.049319	0.024263		0.392034	0.02876	0.030186	0.033781	0.03358
0.105861	0.02485	0.01519	0.049312	0.024249		0.392363	0.028752	0.030199	0.033784	0.033538
0.10595	0.024842	0.015187	0.049307	0.024234		0.392693	0.028752	0.030194	0.033777	0.033555
0.106039	0.024834	0.015184	0.049299	0.024229		0.393022	0.028757	0.030207	0.033792	0.033482
0.106128	0.024833	0.015184	0.049297	0.024222		0.393351	0.028758	0.030173	0.033774	0.033416
0.106217	0.024833	0.01518	0.04928	0.02422		0.39368	0.028768	0.030183	0.03379	0.033334
0.106306	0.024831	0.015176	0.049273	0.024217		0.394009	0.028782	0.030196	0.033527	0.033351
0.106394	0.024825	0.015168	0.049248	0.024214		0.394338	0.02879	0.03018	0.033525	0.033366
0.106483	0.024822	0.015165	0.049244	0.02421		0.394668	0.028805	0.030163	0.033492	0.033365
0.106572	0.024821	0.015161	0.049243	0.024206		0.394997	0.028801	0.030078	0.033409	0.033378
0.106661	0.024815	0.015157	0.04924	0.0242		0.395326	0.028793	0.030067	0.033404	0.033383
0.10675	0.02481	0.015157	0.049234	0.0242		0.395655	0.028804	0.030057	0.033396	0.033363
0.106838	0.024805	0.015153	0.049226	0.024196		0.395984	0.028809	0.030061	0.033361	0.033379
0.106927	0.024792	0.015148	0.049223	0.024193		0.396313	0.028802	0.030063	0.033346	0.033288
0.107016	0.024785	0.015145	0.04919	0.02419		0.396643	0.028807	0.030002	0.033276	0.033225
0.107105	0.024779	0.015143	0.049186	0.02419		0.396972	0.028821	0.030009	0.033124	0.033223
0.107194	0.024777	0.015136	0.049178	0.02419		0.397301	0.028813	0.030003	0.033125	0.03317
0.107282	0.024773	0.015133	0.049173	0.024186		0.39763	0.028824	0.030001	0.033109	0.033101
0.107371	0.024768	0.015131	0.049167	0.02418		0.397959	0.028778	0.030013	0.033126	0.033093
0.10746	0.024722	0.015129	0.049162	0.02417		0.398288	0.028792	0.03002	0.033062	0.033087
0.107549	0.02472	0.015127	0.049155	0.024161		0.398618	0.028756	0.029994	0.033014	0.033091
0.107638	0.024715	0.015117	0.049153	0.024156		0.398947	0.02874	0.029988	0.032967	0.033072
0.107726	0.024713	0.015115	0.049145	0.024154		0.399276	0.028735	0.030002	0.032962	0.033079
0.107815	0.02471	0.015112	0.049147	0.024151		0.399605	0.028742	0.030014	0.032935	0.033081
0.107904	0.024704	0.015107	0.049141	0.024145		0.399934	0.028719	0.03002	0.03292	0.033095
0.107993	0.024699	0.015104	0.049133	0.024143		0.400263	0.028625	0.030023	0.032693	0.033113
0.108082	0.024697	0.015102	0.049125	0.024139		0.400592	0.028548	0.029991	0.032707	0.033101
0.108171	0.024678	0.015093	0.049129	0.024131		0.400922	0.028466	0.029983	0.032708	0.033052
0.108259	0.02467	0.015094	0.049131	0.024124		0.401251	0.028465	0.029985	0.032684	0.033056
0.108348	0.024666	0.015092	0.049126	0.024029		0.40158	0.028472	0.029986	0.032684	0.033055
0.108437	0.024661	0.015087	0.04912	0.024024		0.401909	0.028483	0.030002	0.032668	0.033065
0.108526	0.024658	0.015081	0.049122	0.024015		0.402238	0.028493	0.030017	0.03267	0.033049
0.108615	0.02465	0.015078	0.049123	0.024004		0.402567	0.028474	0.030007	0.032651	0.032978
0.108703	0.024646	0.015074	0.049121	0.023999		0.402897	0.028399	0.030022	0.032649	0.032989
0.108792	0.024639	0.015069	0.04912	0.024001		0.403226	0.028353	0.030023	0.032658	0.032975
0.108881	0.02454	0.015062	0.049122	0.024		0.403555	0.028352	0.029997	0.032668	0.032983
0.10897	0.024534	0.015054	0.049113	0.024001		0.403884	0.028363	0.030012	0.032675	0.032981
0.109059	0.024528	0.015052	0.049109	0.023998		0.404213	0.028374	0.030001	0.032677	0.032981
0.109147	0.024527	0.015048	0.049105	0.023985		0.404542	0.028377	0.029983	0.032693	0.032974
0.109236	0.024525	0.015043	0.049109	0.023977		0.404872	0.028392	0.029995	0.032697	0.032976
0.109325	0.024522	0.015041	0.049109	0.023975		0.405201	0.028369	0.030002	0.03269	0.032936
0.109414	0.02452	0.015037	0.049104	0.023966		0.40553	0.028327	0.029995	0.032694	0.032935
0.109503	0.024521	0.015031	0.049094	0.023963		0.405859	0.028334	0.03	0.032705	0.032908
0.109591	0.024514	0.015028	0.049078	0.023962		0.406188	0.028343	0.029834	0.0327	0.032897
0.10968	0.024511	0.015026	0.04906	0.023958		0.406517	0.028354	0.029851	0.032716	0.032879
0.109769	0.024499	0.015022	0.049059	0.023954		0.406847	0.028358	0.029852	0.032708	0.032858
0.109858	0.024491	0.015016	0.049049	0.023949		0.407176	0.028363	0.029862	0.032596	0.032837
0.109947	0.024486	0.015012	0.049046	0.023947		0.407505	0.028323	0.029874	0.032466	0.032834
0.110036	0.024482	0.015008	0.049036	0.023944		0.407834	0.028324	0.029872	0.0324	0.032852
0.110124	0.024478	0.015007	0.049029	0.023932		0.408163	0.028332	0.029878	0.032415	0.032848
0.110213	0.024475	0.015007	0.049029	0.023894		0.408492	0.028324	0.029853	0.032423	0.032857
0.110302	0.024466	0.015003	0.04901	0.023891		0.408822	0.028332	0.029863	0.03241	0.032861
0.110391	0.024464	0.015001	0.049009	0.023892		0.409151	0.028338	0.029869	0.032416	0.032871
0.11048	0.024462	0.014997	0.049004	0.023889		0.40948	0.028352	0.029877	0.032399	0.03287
0.110568	0.024454	0.014992	0.049006	0.023884		0.409809	0.028353	0.029884	0.032406	0.032852
0.110657	0.02445	0.014987	0.049002	0.023884		0.410138	0.028305	0.029888	0.032373	0.032859
0.110746	0.024447	0.014985	0.049	0.023879		0.410467	0.028305	0.029894	0.032285	0.032837
0.110835	0.024438	0.01498	0.049002	0.023873		0.410797	0.028244	0.029859	0.03226	0.032845
0.110924	0.024434	0.014972	0.048976	0.023869		0.411126	0.028243	0.029874	0.032228	0.03286
0.111012	0.024431	0.01497	0.048973	0.023861		0.411455	0.028213	0.029884	0.032229	0.03286
0.111101	0.024422	0.014963	0.048962	0.023857		0.411784	0.028193	0.029878	0.03224	0.032873
0.11119	0.024405	0.014958	0.048958	0.023855		0.412113	0.028007	0.029882	0.032237	0.032885
0.111279	0.024392	0.014949	0.048946	0.023853		0.412442	0.027958	0.02985	0.032248	0.032873
0.111368	0.024389	0.014947	0.04895	0.023844		0.412772	0.027417	0.02984	0.032266	0.032869
0.111456	0.024376	0.014947	0.048939	0.023844		0.413101	0.027381	0.02985	0.032281	0.032844
0.111545	0.024374	0.014944	0.04894	0.023838		0.41343	0.027396	0.029862	0.032149	0.032831
0.111634	0.024371	0.014942	0.048932	0.023827		0.413759	0.027405	0.029858	0.032148	0.032766
0.111723	0.024372	0.014933	0.04893	0.023823		0.414088	0.02742	0.029844	0.032162	0.032762
0.111812	0.024369	0.014886	0.048921	0.023814		0.414417	0.027432	0.029857	0.032136	0.032725
0.111901	0.024371	0.014883	0.048916	0.023807		0.414747	0.027417	0.029765	0.032137	0.03268
0.111989	0.024365	0.014876	0.048909	0.023804		0.415076	0.027422	0.029738	0.032141	0.032673
0.112078	0.024358	0.014867	0.04891	0.023801		0.415405	0.027423	0.029726	0.032135	0.032674
0.112167	0.024356	0.014863	0.048911	0.023802		0.415734	0.027436	0.02972	0.032139	0.032637
0.112256	0.024346	0.014853	0.048892	0.023788		0.416063	0.027436	0.029723	0.032114	0.032643
0.112345	0.024344	0.014854	0.04889	0.02378		0.416392	0.027444	0.0297	0.031882	0.032632
0.112433	0.024331	0.014849	0.048879	0.023775		0.416722	0.027445	0.029689	0.03189	0.032649
0.112522	0.02433	0.014847	0.048879	0.023769		0.417051	0.027459	0.029676	0.031907	0.032645
0.112611	0.024325	0.014844	0.048879	0.023766		0.41738	0.027473	0.029678	0.031914	0.032651
0.1127	0.024324	0.014839	0.048878	0.023762		0.417709	0.027481	0.02966	0.031926	0.032667
0.112789	0.02432	0.01483	0.048877	0.023759		0.418038	0.027475	0.029618	0.031923	0.032642
0.112877	0.024316	0.014822	0.048879	0.023751		0.418367	0.027482	0.029632	0.03193	0.032629
0.112966	0.024314	0.014817	0.048877	0.023747		0.418697	0.02749	0.029641	0.03191	0.032617
0.113055	0.024302	0.014815	0.048878	0.023743		0.419026	0.027499	0.029624	0.031904	0.032627
0.113144	0.024299	0.014808	0.048879	0.023744		0.419355	0.027509	0.029595	0.031897	0.03262
0.113233	0.024296	0.014802	0.048874	0.023734		0.419684	0.027479	0.0296	0.031892	0.032607
0.113321	0.024295	0.014798	0.048867	0.023718		0.420013	0.027488	0.029612	0.031908	0.032617
0.11341	0.024282	0.014795	0.048865	0.023711		0.420342	0.027472	0.029516	0.031908	0.032561
0.113499	0.024276	0.014791	0.048863	0.02371		0.420671	0.027457	0.029524	0.031902	0.032575
0.113588	0.024272	0.014788	0.048866	0.023698		0.421001	0.027446	0.029479	0.031888	0.032583
0.113677	0.024268	0.014786	0.048858	0.023696		0.42133	0.027445	0.029406	0.031892	0.03259
0.113766	0.024265	0.014784	0.048857	0.023691		0.421659	0.027457	0.029414	0.031908	0.032595
0.113854	0.024252	0.014782	0.048857	0.023686		0.421988	0.027468	0.029418	0.031906	0.032577
0.113943	0.024249	0.014779	0.048852	0.023679		0.422317	0.027473	0.029433	0.031922	0.03245
0.114032	0.024244	0.01478	0.04885	0.023661		0.422646	0.027481	0.029449	0.031924	0.032459
0.114121	0.024242	0.014779	0.048854	0.023658		0.422976	0.027477	0.029459	0.031934	0.032472
0.11421	0.024236	0.014776	0.048838	0.02366		0.423305	0.027461	0.029348	0.031917	0.032475
0.114298	0.024232	0.014769	0.048827	0.023657		0.423634	0.027455	0.029359	0.031913	0.032459
0.114387	0.024226	0.014766	0.048821	0.023654		0.423963	0.027434	0.029188	0.031914	0.032477
0.114476	0.024221	0.014762	0.048811	0.023654		0.424292	0.027352	0.02912	0.03193	0.032464
0.114565	0.024216	0.014755	0.048787	0.023652		0.424621	0.027349	0.029113	0.031918	0.032431
0.114654	0.023964	0.014748	0.048774	0.023649		0.424951	0.027358	0.029054	0.031931	0.032385
0.114742	0.023961	0.014742	0.048766	0.023641		0.42528	0.027341	0.029046	0.031924	0.032403
0.114831	0.02396	0.014739	0.048752	0.023636		0.425609	0.027344	0.029045	0.031918	0.032404
0.11492	0.023961	0.01473	0.048739	0.023634		0.425938	0.027343	0.028985	0.031873	0.03241
0.115009	0.023955	0.014725	0.048666	0.02363		0.426267	0.027343	0.028984	0.031842	0.032382
0.115098	0.02395	0.014724	0.048667	0.023628		0.426596	0.027297	0.02851	0.031839	0.032397
0.115187	0.023942	0.014721	0.048657	0.023625		0.426926	0.027275	0.028521	0.031829	0.032381
0.115275	0.023936	0.014719	0.048648	0.02362		0.427255	0.027275	0.028532	0.031846	0.032335
0.115364	0.023935	0.014716	0.048646	0.02361		0.427584	0.027285	0.028546	0.03185	0.032297
0.115453	0.023934	0.014715	0.048632	0.023606		0.427913	0.027293	0.028515	0.031834	0.032293
0.115542	0.023935	0.014709	0.048632	0.023605		0.428242	0.027292	0.028505	0.031845	0.032311
0.115631	0.023929	0.014707	0.048622	0.023597		0.428571	0.027303	0.028498	0.031855	0.032321
0.115719	0.023924	0.014701	0.048623	0.023564		0.428901	0.027313	0.028508	0.031809	0.032279
0.115808	0.023886	0.014697	0.048616	0.023562		0.42923	0.027327	0.028511	0.031803	0.032222
0.115897	0.02388	0.014693	0.048611	0.023542		0.429559	0.027335	0.028509	0.031793	0.03224
0.115986	0.02388	0.01469	0.048607	0.023538		0.429888	0.027349	0.028521	0.031807	0.032239
0.116075	0.023874	0.014686	0.0486	0.023519		0.430217	0.02734	0.028521	0.031815	0.032224
0.116163	0.023868	0.014683	0.048584	0.023514		0.430546	0.027331	0.028505	0.031818	0.032201
0.116252	0.023865	0.014679	0.04858	0.023511		0.430876	0.027337	0.028515	0.031836	0.032218
0.116341	0.02386	0.014671	0.048578	0.023507		0.431205	0.027314	0.028513	0.03179	0.032221
0.11643	0.023855	0.014663	0.048573	0.023502		0.431534	0.02732	0.028523	0.031739	0.032234
0.116519	0.023851	0.01466	0.048568	0.023497		0.431863	0.027327	0.028536	0.031659	0.032208
0.116607	0.023847	0.014657	0.048571	0.023497		0.432192	0.027311	0.02854	0.031648	0.03215
0.116696	0.02384	0.014652	0.048558	0.023495		0.432521	0.027307	0.028525	0.031643	0.032004
0.116785	0.023834	0.014651	0.048558	0.023488		0.432851	0.027309	0.028523	0.031641	0.031996
0.116874	0.023831	0.014651	0.04856	0.023487		0.43318	0.027296	0.028526	0.031638	0.032004
0.116963	0.023828	0.014645	0.048544	0.023487		0.433509	0.02727	0.028541	0.031635	0.03199
0.117052	0.023821	0.014646	0.048547	0.023481		0.433838	0.027264	0.028352	0.031642	0.031997
0.11714	0.023817	0.014646	0.048545	0.023475		0.434167	0.027238	0.028271	0.031638	0.031986
0.117229	0.02381	0.014645	0.048546	0.02347		0.434496	0.027253	0.028273	0.031627	0.031868
0.117318	0.023804	0.01464	0.048545	0.023449		0.434826	0.027236	0.028289	0.03163	0.031884
0.117407	0.023801	0.014632	0.04855	0.02344		0.435155	0.027251	0.028286	0.031468	0.031895
0.117496	0.023801	0.01463	0.048548	0.023435		0.435484	0.027251	0.028239	0.031456	0.03188
0.117584	0.023797	0.01463	0.048538	0.02343		0.435813	0.027216	0.028242	0.031469	0.031897
0.117673	0.023798	0.014627	0.048526	0.023429		0.436142	0.027225	0.028256	0.031468	0.031768
0.117762	0.023799	0.014618	0.0485	0.023423		0.436471	0.027235	0.02827	0.031476	0.031735
0.117851	0.023796	0.014615	0.048505	0.023418		0.436801	0.027248	0.028264	0.031466	0.031711
0.11794	0.023793	0.014612	0.048503	0.02342		0.43713	0.027261	0.028275	0.031479	0.031724
0.118028	0.023786	0.014605	0.048494	0.023358		0.437459	0.027275	0.028262	0.03148	0.031712
0.118117	0.023786	0.014606	0.048486	0.023354		0.437788	0.027249	0.028258	0.031497	0.031699
0.118206	0.023776	0.014605	0.048487	0.023355		0.438117	0.027202	0.028207	0.031492	0.031705
0.118295	0.023776	0.014599	0.048485	0.023351		0.438446	0.027187	0.028181	0.031492	0.031689
0.118384	0.023773	0.014594	0.048327	0.023345		0.438776	0.027196	0.028035	0.031494	0.031681
0.118472	0.023766	0.014593	0.048323	0.023342		0.439105	0.027207	0.028014	0.031505	0.031687
0.118561	0.023761	0.014588	0.048308	0.023342		0.439434	0.027193	0.027983	0.031519	0.031673
0.11865	0.023759	0.014582	0.048294	0.023341		0.439763	0.027176	0.027986	0.031397	0.031672
0.118739	0.023751	0.014575	0.048296	0.023337		0.440092	0.02714	0.027999	0.031399	0.03167
0.118828	0.023746	0.014572	0.048301	0.023333		0.440421	0.027148	0.028007	0.031371	0.031538
0.118917	0.023746	0.014569	0.048294	0.023332		0.44075	0.027154	0.028008	0.031359	0.031545
0.119005	0.023738	0.014567	0.048292	0.023324		0.44108	0.027166	0.028023	0.031347	0.031561
0.119094	0.023736	0.014566	0.048272	0.02332		0.441409	0.027169	0.028032	0.031283	0.031455
0.119183	0.023732	0.014454	0.048264	0.023314		0.441738	0.026921	0.028033	0.031294	0.031445
0.119272	0.023727	0.014449	0.048256	0.023308		0.442067	0.026917	0.028043	0.031206	0.031434
0.119361	0.023729	0.014448	0.048245	0.023304		0.442396	0.026928	0.028049	0.031174	0.03144
0.119449	0.023722	0.01444	0.048245	0.02325		0.442725	0.026918	0.028041	0.031181	0.031456
0.119538	0.02372	0.014435	0.048247	0.02325		0.443055	0.026932	0.028034	0.031174	0.031444
0.119627	0.023718	0.014435	0.048251	0.023252		0.443384	0.026942	0.028046	0.031165	0.031442
0.119716	0.023707	0.014428	0.048217	0.023249		0.443713	0.026952	0.028041	0.031169	0.031445
0.119805	0.023704	0.014425	0.04822	0.023247		0.444042	0.02696	0.028049	0.031103	0.031448
0.119893	0.023702	0.01442	0.04822	0.023244		0.444371	0.026969	0.027919	0.031106	0.031453
0.119982	0.023695	0.014419	0.048216	0.02323		0.4447	0.026971	0.027914	0.031116	0.031467
0.120071	0.023691	0.014415	0.048164	0.023226		0.44503	0.026977	0.027912	0.030888	0.031336
0.12016	0.023692	0.014407	0.048161	0.023222		0.445359	0.026988	0.027905	0.030833	0.03135
0.120249	0.023695	0.014403	0.04816	0.02322		0.445688	0.02699	0.027889	0.030846	0.03131
0.120337	0.023682	0.014391	0.048156	0.023216		0.446017	0.026957	0.02789	0.030863	0.031178
0.120426	0.023679	0.014387	0.048155	0.023216		0.446346	0.026948	0.027883	0.030879	0.031178
0.120515	0.023676	0.014383	0.048153	0.0232		0.446675	0.026907	0.027846	0.030893	0.031175
0.120604	0.023676	0.01438	0.048146	0.023192		0.447005	0.026916	0.027855	0.030904	0.031181
0.120693	0.023676	0.014375	0.048127	0.023188		0.447334	0.026928	0.027855	0.030911	0.03117
0.120782	0.023664	0.014373	0.048128	0.023184		0.447663	0.026876	0.027832	0.03093	0.031137
0.12087	0.023612	0.014367	0.048118	0.02318		0.447992	0.026883	0.027764	0.030945	0.031071
0.120959	0.023608	0.014363	0.048122	0.023177		0.448321	0.026871	0.027666	0.030954	0.031018
0.121048	0.023607	0.014357	0.04812	0.023121		0.44865	0.026882	0.027658	0.030958	0.031005
0.121137	0.023605	0.014353	0.04811	0.023112		0.44898	0.026898	0.027629	0.030959	0.030944
0.121226	0.023602	0.01435	0.048049	0.023108		0.449309	0.026906	0.027614	0.030951	0.030887
0.121314	0.023599	0.014344	0.04805	0.023105		0.449638	0.026894	0.027629	0.030884	0.030759
0.121403	0.0236	0.014341	0.048052	0.023102		0.449967	0.026908	0.027592	0.030817	0.030704
0.121492	0.023596	0.014339	0.048038	0.023099		0.450296	0.026908	0.027573	0.0308	0.030536
0.121581	0.023594	0.014334	0.04803	0.023095		0.450625	0.026873	0.027584	0.030781	0.030554
0.12167	0.023592	0.01433	0.048028	0.023093		0.450955	0.026888	0.027575	0.03078	0.03056
0.121758	0.023578	0.014326	0.048026	0.023093		0.451284	0.026872	0.027588	0.030781	0.030554
0.121847	0.023568	0.014321	0.048018	0.022906		0.451613	0.02686	0.027601	0.030799	0.030567
0.121936	0.023561	0.014322	0.048014	0.022904		0.451942	0.026873	0.027611	0.030738	0.030557
0.122025	0.02356	0.014317	0.048012	0.022887		0.452271	0.026889	0.027614	0.030733	0.030406
0.122114	0.023558	0.014315	0.048007	0.022886		0.4526	0.026899	0.027614	0.030741	0.030405
0.122202	0.023551	0.014312	0.047996	0.022883		0.45293	0.026912	0.027594	0.030752	0.030423
0.122291	0.023549	0.014312	0.047998	0.022879		0.453259	0.026925	0.027601	0.030752	0.030439
0.12238	0.02355	0.014309	0.047997	0.022877		0.453588	0.026933	0.027593	0.030768	0.030388
0.122469	0.023542	0.014304	0.047986	0.022874		0.453917	0.026919	0.027592	0.030786	0.030378
0.122558	0.023544	0.014302	0.047983	0.022871		0.454246	0.026915	0.027585	0.030791	0.030374
0.122647	0.023538	0.014301	0.047981	0.022866		0.454575	0.026922	0.027578	0.030807	0.030368
0.122735	0.023528	0.014296	0.047981	0.022864		0.454905	0.026924	0.027086	0.030821	0.030376
0.122824	0.023529	0.014295	0.04798	0.022856		0.455234	0.026919	0.027017	0.030808	0.030361
0.122913	0.02353	0.01429	0.047976	0.022852		0.455563	0.026931	0.027027	0.030825	0.030346
0.123002	0.023525	0.014289	0.047969	0.022849		0.455892	0.026924	0.027042	0.030807	0.030346
0.123091	0.023523	0.014283	0.047973	0.022845		0.456221	0.02692	0.027049	0.030786	0.030321
0.123179	0.023516	0.014279	0.047965	0.022842		0.45655	0.026908	0.027058	0.03079	0.030335
0.123268	0.023509	0.014273	0.047947	0.022837		0.45688	0.026903	0.027062	0.030748	0.030331
0.123357	0.023507	0.014269	0.047938	0.022832		0.457209	0.026908	0.027043	0.030757	0.030279
0.123446	0.023499	0.014264	0.047939	0.022831		0.457538	0.026874	0.027031	0.030772	0.030279
0.123535	0.023496	0.01426	0.04794	0.02283		0.457867	0.02688	0.027045	0.030647	0.030292
0.123623	0.02349	0.014258	0.047926	0.022826		0.458196	0.026874	0.027051	0.030635	0.030238
0.123712	0.023483	0.014255	0.04792	0.022825		0.458525	0.026881	0.027066	0.030648	0.030243
0.123801	0.02348	0.014255	0.047914	0.022822		0.458855	0.026847	0.027061	0.030626	0.030175
0.12389	0.023481	0.014251	0.047912	0.02282		0.459184	0.026568	0.027061	0.030638	0.030179
0.123979	0.023481	0.014247	0.047904	0.022818		0.459513	0.026546	0.027071	0.030625	0.030146
0.124067	0.023476	0.014243	0.047871	0.022814		0.459842	0.026529	0.027031	0.030636	0.030163
0.124156	0.023473	0.014241	0.047871	0.02281		0.460171	0.026504	0.02688	0.030606	0.030175
0.124245	0.023464	0.014242	0.047859	0.022809		0.4605	0.026509	0.026892	0.030621	0.030184
0.124334	0.023454	0.014237	0.047849	0.022806		0.460829	0.026525	0.026848	0.030627	0.030186
0.124423	0.023449	0.014233	0.047849	0.022801		0.461159	0.026538	0.026844	0.030625	0.030186
0.124512	0.023447	0.014234	0.047847	0.0228		0.461488	0.02653	0.026661	0.030635	0.030181
0.1246	0.023436	0.014231	0.047837	0.022793		0.461817	0.026523	0.026668	0.030644	0.030185
0.124689	0.023427	0.014228	0.047828	0.022785		0.462146	0.026513	0.026681	0.030616	0.030196
0.124778	0.023425	0.014229	0.047829	0.022782		0.462475	0.026501	0.026681	0.030634	0.030173
0.124867	0.02342	0.014224	0.047824	0.022778		0.462804	0.026508	0.026693	0.03064	0.030174
0.124956	0.023418	0.014221	0.047825	0.022775		0.463134	0.02652	0.026682	0.030633	0.030166
0.125044	0.023417	0.014215	0.04782	0.022772		0.463463	0.026532	0.026686	0.030502	0.030154
0.125133	0.023411	0.014213	0.047812	0.022769		0.463792	0.026511	0.026702	0.030499	0.030124
0.125222	0.023403	0.014209	0.047807	0.022767		0.464121	0.0265	0.026699	0.030437	0.030132
0.125311	0.023405	0.014206	0.047765	0.022765		0.46445	0.026499	0.026713	0.030441	0.030113
0.1254	0.023396	0.014204	0.047765	0.022761		0.464779	0.026513	0.026699	0.030436	0.03013
0.125488	0.023393	0.0142	0.047765	0.022758		0.465109	0.026511	0.026708	0.030425	0.030113
0.125577	0.02339	0.014197	0.047768	0.022755		0.465438	0.026487	0.026689	0.030442	0.030129
0.125666	0.023389	0.014196	0.047769	0.022754		0.465767	0.026491	0.0267	0.030453	0.030126
0.125755	0.023384	0.014193	0.047768	0.022742		0.466096	0.026266	0.026705	0.03045	0.030128
0.125844	0.023379	0.014192	0.047761	0.022738		0.466425	0.026262	0.026672	0.030394	0.030138
0.125933	0.02338	0.01419	0.047759	0.022733		0.466754	0.026269	0.026677	0.030394	0.030145
0.126021	0.023379	0.014185	0.047759	0.02273		0.467084	0.026223	0.026646	0.030351	0.03013
0.12611	0.02338	0.014182	0.047759	0.022732		0.467413	0.026232	0.026654	0.030347	0.030091
0.126199	0.023374	0.01418	0.047735	0.022712		0.467742	0.026233	0.02667	0.030341	0.030109
0.126288	0.023368	0.014181	0.047715	0.02271		0.468071	0.02624	0.026686	0.030291	0.030108
0.126377	0.023361	0.01418	0.047717	0.022704		0.4684	0.026184	0.026677	0.030282	0.030074
0.126465	0.023353	0.014175	0.047712	0.0227		0.468729	0.0262	0.026558	0.030297	0.030064
0.126554	0.023355	0.014171	0.04771	0.022697		0.469059	0.026133	0.026548	0.030227	0.030056
0.126643	0.023349	0.014169	0.047705	0.02269		0.469388	0.026034	0.026523	0.030229	0.030067
0.126732	0.023348	0.014167	0.047703	0.022681		0.469717	0.026039	0.026495	0.030212	0.030069
0.126821	0.023348	0.014164	0.047706	0.022675		0.470046	0.02603	0.026504	0.030189	0.030062
0.126909	0.023346	0.014159	0.047698	0.022673		0.470375	0.02602	0.026514	0.030201	0.029981
0.126998	0.023343	0.014155	0.047702	0.022673		0.470704	0.026029	0.026174	0.030204	0.029771
0.127087	0.023343	0.01415	0.047699	0.022666		0.471034	0.026042	0.026186	0.030189	0.029781
0.127176	0.023339	0.014143	0.047701	0.022662		0.471363	0.026049	0.026183	0.0302	0.029779
0.127265	0.023335	0.014138	0.047697	0.022607		0.471692	0.026035	0.026197	0.0302	0.029741
0.127353	0.023334	0.014134	0.047698	0.022604		0.472021	0.026029	0.026174	0.030174	0.02973
0.127442	0.023332	0.014133	0.047686	0.022601		0.47235	0.026029	0.026176	0.030125	0.02974
0.127531	0.023328	0.014133	0.047685	0.0226		0.472679	0.026041	0.026173	0.030121	0.029758
0.12762	0.023326	0.014135	0.047673	0.022601		0.473009	0.026045	0.026136	0.030114	0.02975
0.127709	0.023325	0.014133	0.047669	0.022598		0.473338	0.026057	0.026147	0.03012	0.029748
0.127798	0.023327	0.014131	0.047668	0.022595		0.473667	0.02607	0.026144	0.030099	0.02976
0.127886	0.023321	0.014131	0.047673	0.022591		0.473996	0.026083	0.026161	0.030088	0.029774
0.127975	0.023316	0.01413	0.04767	0.022585		0.474325	0.026091	0.026176	0.030093	0.029716
0.128064	0.023312	0.014126	0.047665	0.022585		0.474654	0.025986	0.026182	0.029997	0.029729
0.128153	0.023301	0.014122	0.04766	0.022577		0.474984	0.025965	0.026191	0.030006	0.029741
0.128242	0.023298	0.014116	0.047654	0.022577		0.475313	0.025963	0.026147	0.029985	0.029656
0.12833	0.023296	0.014114	0.047655	0.022574		0.475642	0.025971	0.026152	0.029979	0.029652
0.128419	0.023294	0.014109	0.047648	0.02256		0.475971	0.025981	0.026143	0.029996	0.029669
0.128508	0.023291	0.014109	0.047646	0.022557		0.4763	0.02597	0.02615	0.029988	0.029596
0.128597	0.023289	0.014106	0.047648	0.022552		0.476629	0.025957	0.0261	0.029979	0.029603
0.128686	0.023288	0.014104	0.047649	0.02255		0.476959	0.02597	0.026042	0.029962	0.029593
0.128774	0.023285	0.014103	0.047651	0.022547		0.477288	0.025979	0.026046	0.029963	0.02961
0.128863	0.023284	0.014099	0.047623	0.022544		0.477617	0.025989	0.025994	0.029958	0.029623
0.128952	0.023282	0.014094	0.047625	0.022529		0.477946	0.026	0.026003	0.029973	0.029485
0.129041	0.023278	0.014095	0.047628	0.022522		0.478275	0.026007	0.026012	0.029945	0.029463
0.12913	0.023272	0.014092	0.047615	0.022489		0.478604	0.026013	0.026011	0.029957	0.029465
0.129218	0.023267	0.014088	0.047604	0.022479		0.478934	0.026007	0.026009	0.029968	0.029462
0.129307	0.023259	0.014084	0.047599	0.022475		0.479263	0.026005	0.02594	0.02997	0.029478
0.129396	0.023255	0.014081	0.047602	0.022471		0.479592	0.026006	0.025915	0.029988	0.029351
0.129485	0.023253	0.014075	0.047604	0.022471		0.479921	0.026016	0.025922	0.029983	0.029346
0.129574	0.023247	0.014067	0.047577	0.022469		0.48025	0.02603	0.025934	0.029966	0.029312
0.129663	0.023241	0.014064	0.04757	0.022464		0.480579	0.025957	0.025948	0.029959	0.029315
0.129751	0.023236	0.014063	0.047549	0.022459		0.480908	0.025963	0.025943	0.029958	0.02932
0.12984	0.023236	0.014059	0.047537	0.022453		0.481238	0.025837	0.025952	0.029905	0.029331
0.129929	0.023224	0.014056	0.047531	0.022447		0.481567	0.025842	0.025955	0.029921	0.029349
0.130018	0.023214	0.014055	0.047528	0.022445		0.481896	0.02579	0.025971	0.029896	0.029367
0.130107	0.02321	0.014054	0.047526	0.022443		0.482225	0.025789	0.025764	0.029892	0.02931
0.130195	0.023199	0.014055	0.047531	0.022433		0.482554	0.025765	0.02575	0.029869	0.029322
0.130284	0.023197	0.014043	0.047529	0.022425		0.482883	0.025775	0.025763	0.029878	0.029331
0.130373	0.023195	0.01404	0.047526	0.022424		0.483213	0.025785	0.025775	0.029854	0.029334
0.130462	0.023185	0.014037	0.04752	0.022417		0.483542	0.025745	0.025702	0.029868	0.029351
0.130551	0.023185	0.014035	0.047514	0.022412		0.483871	0.025756	0.025691	0.029856	0.029358
0.130639	0.023184	0.014027	0.047515	0.022407		0.4842	0.025767	0.025705	0.029825	0.029355
0.130728	0.023185	0.014025	0.047306	0.022404		0.484529	0.025769	0.02569	0.029844	0.02934
0.130817	0.023182	0.014023	0.047304	0.022397		0.484858	0.025775	0.025689	0.029849	0.029344
0.130906	0.023174	0.014018	0.047307	0.022387		0.485188	0.025782	0.025679	0.029854	0.029356
0.130995	0.023172	0.014014	0.047299	0.022382		0.485517	0.02579	0.02567	0.02986	0.029347
0.131083	0.02317	0.014012	0.047294	0.02236		0.485846	0.025789	0.025665	0.029856	0.029348
0.131172	0.023163	0.014008	0.04729	0.022359		0.486175	0.025805	0.025676	0.029873	0.029357
0.131261	0.023158	0.014001	0.047287	0.022354		0.486504	0.025814	0.025685	0.029885	0.02937
0.13135	0.023152	0.013997	0.04728	0.022353		0.486833	0.025803	0.0257	0.029872	0.029283
0.131439	0.023149	0.013995	0.047266	0.022351		0.487163	0.0258	0.025706	0.029832	0.029254
0.131528	0.023144	0.013995	0.047265	0.022341		0.487492	0.025813	0.025714	0.029847	0.029065
0.131616	0.02314	0.013988	0.047258	0.022339		0.487821	0.025745	0.025706	0.029679	0.029063
0.131705	0.023135	0.013984	0.047254	0.022338		0.48815	0.025699	0.025692	0.029655	0.029079
0.131794	0.023132	0.013981	0.047254	0.022338		0.488479	0.025695	0.025669	0.02966	0.029089
0.131883	0.023124	0.013977	0.047253	0.022335		0.488808	0.025698	0.025684	0.029651	0.029093
0.131972	0.023121	0.013974	0.047249	0.022331		0.489138	0.025713	0.025233	0.029639	0.029098
0.13206	0.023115	0.013969	0.047242	0.022325		0.489467	0.025709	0.025241	0.0296	0.029057
0.132149	0.023112	0.013967	0.047246	0.022321		0.489796	0.025721	0.025256	0.029563	0.029069
0.132238	0.023108	0.013964	0.047246	0.022316		0.490125	0.025715	0.025267	0.029567	0.02908
0.132327	0.0231	0.013961	0.047242	0.022283		0.490454	0.025717	0.025126	0.029577	0.02887
0.132416	0.023098	0.01396	0.047242	0.02228		0.490783	0.025677	0.025115	0.029565	0.028781
0.132504	0.023087	0.013958	0.047231	0.022276		0.491113	0.025681	0.025122	0.029525	0.028741
0.132593	0.023078	0.013954	0.047227	0.02227		0.491442	0.025691	0.025121	0.029433	0.028725
0.132682	0.023074	0.013952	0.047172	0.02226		0.491771	0.025697	0.025131	0.029412	0.028714
0.132771	0.023073	0.013944	0.047171	0.022257		0.4921	0.02571	0.025013	0.029415	0.028721
0.13286	0.023068	0.013942	0.04717	0.022256		0.492429	0.025718	0.025018	0.029415	0.028719
0.132948	0.023067	0.01394	0.047164	0.022253		0.492758	0.025519	0.025033	0.029416	0.028724
0.133037	0.023068	0.01394	0.047167	0.022248		0.493088	0.025532	0.025032	0.029435	0.028738
0.133126	0.023056	0.013939	0.047168	0.02224		0.493417	0.025534	0.025026	0.029453	0.028638
0.133215	0.023053	0.01394	0.047158	0.022238		0.493746	0.025538	0.025025	0.029448	0.028647
0.133304	0.02305	0.013938	0.04716	0.022182		0.494075	0.025539	0.02504	0.029413	0.028651
0.133393	0.023045	0.013937	0.047159	0.022178		0.494404	0.025515	0.025051	0.029368	0.028649
0.133481	0.023043	0.013933	0.047152	0.022176		0.494733	0.025512	0.025037	0.029357	0.028655
0.13357	0.023042	0.013931	0.047149	0.022174		0.495063	0.025516	0.025039	0.029376	0.02867
0.133659	0.023036	0.013932	0.047147	0.022168		0.495392	0.025517	0.025052	0.02937	0.02866
0.133748	0.023031	0.013933	0.047141	0.022162		0.495721	0.025432	0.025035	0.029386	0.02866
0.133837	0.023021	0.013934	0.047113	0.022156		0.49605	0.025339	0.025047	0.029398	0.028642
0.133925	0.023017	0.013929	0.047117	0.022155		0.496379	0.025348	0.025053	0.029409	0.028605
0.134014	0.023017	0.013928	0.047114	0.022156		0.496708	0.025363	0.02506	0.029391	0.02858
0.134103	0.023015	0.013925	0.047113	0.022154		0.497038	0.025359	0.025072	0.029375	0.028572
0.134192	0.023011	0.013925	0.047104	0.022151		0.497367	0.025267	0.025046	0.029385	0.02859
0.134281	0.023009	0.013915	0.047089	0.022134		0.497696	0.025257	0.025019	0.029388	0.028581
0.134369	0.023006	0.013913	0.04709	0.022132		0.498025	0.025264	0.025013	0.029402	0.028512
0.134458	0.023	0.013906	0.047085	0.022129		0.498354	0.025204	0.025013	0.029405	0.02852
0.134547	0.022998	0.013902	0.047085	0.022123		0.498683	0.025038	0.025	0.029244	0.028519
0.134636	0.022993	0.013899	0.047081	0.02212		0.499013	0.025055	0.024948	0.029222	0.02853
0.134725	0.022988	0.013896	0.047083	0.022121		0.499342	0.025058	0.024897	0.028672	0.028532
0.134813	0.022987	0.013893	0.047078	0.022115		0.499671	0.025067	0.024906	0.028623	0.02855
0.134902	0.022981	0.01389	0.04708	0.022106		0.5	0.025034	0.024921	0.02864	0.028547
0.134991	0.022978	0.013887	0.047072	0.0221		0.500329	0.025003	0.02492	0.028658	0.028563
0.13508	0.022978	0.013886	0.047063	0.022096		0.500658	0.025003	0.024926	0.028676	0.02856
0.135169	0.022975	0.013883	0.04706	0.022092		0.500987	0.024628	0.024941	0.02868	0.028559
0.135258	0.022971	0.013879	0.047058	0.022087		0.501317	0.024626	0.024948	0.028693	0.028362
0.135346	0.022967	0.013874	0.047062	0.022084		0.501646	0.02464	0.024935	0.028707	0.028369
0.135435	0.022965	0.013872	0.047063	0.02208		0.501975	0.024646	0.024937	0.028714	0.028373
0.135524	0.02296	0.01387	0.047067	0.021896		0.502304	0.024655	0.024911	0.028702	0.028371
0.135613	0.022956	0.013865	0.047061	0.021894		0.502633	0.024577	0.024876	0.028698	0.028363
0.135702	0.022901	0.013857	0.04704	0.021885		0.502962	0.02455	0.024881	0.028696	0.028365
0.13579	0.022896	0.013851	0.047031	0.021882		0.503292	0.024556	0.024851	0.028698	0.028314
0.135879	0.022892	0.013853	0.047034	0.021878		0.503621	0.02457	0.024842	0.028687	0.028323
0.135968	0.02289	0.013847	0.047035	0.021879		0.50395	0.024581	0.02485	0.028705	0.028303
0.136057	0.022887	0.013847	0.047037	0.021874		0.504279	0.024579	0.024842	0.028683	0.028181
0.136146	0.022881	0.013841	0.047034	0.021868		0.504608	0.024591	0.024823	0.028686	0.028198
0.136234	0.022878	0.013836	0.047033	0.021861		0.504937	0.024598	0.024801	0.028694	0.028198
0.136323	0.022873	0.013831	0.047035	0.021859		0.505267	0.024426	0.024712	0.028652	0.028173
0.136412	0.022872	0.013826	0.047023	0.021853		0.505596	0.024412	0.02463	0.028669	0.028164
0.136501	0.022864	0.013825	0.047023	0.02185		0.505925	0.024399	0.024627	0.02867	0.028046
0.13659	0.022856	0.013824	0.047022	0.021852		0.506254	0.024412	0.024636	0.028674	0.028064
0.136679	0.022852	0.013823	0.046985	0.021849		0.506583	0.024426	0.024652	0.028616	0.028047
0.136767	0.022852	0.01382	0.046988	0.021851		0.506912	0.024421	0.024657	0.028612	0.028055
0.136856	0.022851	0.013818	0.046982	0.021847		0.507242	0.024431	0.024671	0.028576	0.028047
0.136945	0.022849	0.013816	0.046979	0.02184		0.507571	0.024441	0.024677	0.028547	0.028001
0.137034	0.022849	0.013811	0.046977	0.021839		0.5079	0.024429	0.024692	0.028562	0.028004
0.137123	0.022846	0.013811	0.046978	0.021836		0.508229	0.024438	0.024707	0.028402	0.028011
0.137211	0.022848	0.013805	0.046964	0.021832		0.508558	0.024434	0.024715	0.028416	0.02801
0.1373	0.022847	0.013798	0.046951	0.021829		0.508887	0.024429	0.024729	0.028339	0.028023
0.137389	0.02284	0.013795	0.046955	0.021825		0.509217	0.024427	0.024743	0.028356	0.027991
0.137478	0.02284	0.013795	0.046952	0.021823		0.509546	0.024425	0.024745	0.028349	0.027999
0.137567	0.02284	0.013791	0.046954	0.021823		0.509875	0.024429	0.024761	0.028332	0.027986
0.137655	0.022837	0.013788	0.046943	0.021822		0.510204	0.024411	0.024754	0.028283	0.028003
0.137744	0.022836	0.013787	0.046944	0.02182		0.510533	0.024389	0.024736	0.028299	0.028014
0.137833	0.022832	0.013786	0.046937	0.021815		0.510862	0.02418	0.02474	0.028267	0.028032
0.137922	0.02283	0.013785	0.046938	0.021813		0.511192	0.024182	0.024744	0.028284	0.028049
0.138011	0.022823	0.013783	0.046937	0.02181		0.511521	0.024188	0.024733	0.028245	0.028067
0.138099	0.022814	0.013777	0.046928	0.021805		0.51185	0.024176	0.024748	0.02824	0.028075
0.138188	0.022786	0.013775	0.046922	0.021802		0.512179	0.024177	0.024762	0.028242	0.028086
0.138277	0.022784	0.013773	0.046927	0.021794		0.512508	0.024193	0.024775	0.028247	0.028098
0.138366	0.022779	0.01377	0.046921	0.021786		0.512837	0.024202	0.024775	0.028237	0.028104
0.138455	0.022774	0.013767	0.046921	0.021784		0.513167	0.024218	0.024661	0.028231	0.02811
0.138544	0.022726	0.013762	0.046918	0.021785		0.513496	0.024225	0.024589	0.028229	0.02812
0.138632	0.022718	0.013763	0.046911	0.021785		0.513825	0.024232	0.024574	0.027841	0.028133
0.138721	0.022712	0.01376	0.046896	0.021785		0.514154	0.024242	0.024565	0.027654	0.02814
0.13881	0.022712	0.01375	0.046887	0.021779		0.514483	0.024256	0.024563	0.027591	0.028141
0.138899	0.022709	0.013741	0.046891	0.021768		0.514812	0.024267	0.024563	0.027601	0.028134
0.138988	0.022708	0.013738	0.046873	0.021764		0.515142	0.024261	0.024574	0.027608	0.028068
0.139076	0.022343	0.013735	0.046412	0.02176		0.515471	0.02427	0.024581	0.027625	0.028021
0.139165	0.022342	0.013734	0.046407	0.02176		0.5158	0.024219	0.024573	0.027603	0.028032
0.139254	0.022341	0.013727	0.046409	0.021743		0.516129	0.02423	0.024588	0.027603	0.028029
0.139343	0.022337	0.013727	0.046397	0.021743		0.516458	0.024238	0.024575	0.027589	0.028033
0.139432	0.022338	0.013718	0.046395	0.021739		0.516787	0.02425	0.024586	0.02758	0.028051
0.13952	0.022335	0.013713	0.046389	0.021736		0.517117	0.023996	0.0246	0.027593	0.028061
0.139609	0.022334	0.013712	0.046392	0.02173		0.517446	0.023839	0.024606	0.027586	0.028064
0.139698	0.022329	0.01371	0.046392	0.021729		0.517775	0.023847	0.02461	0.027604	0.02805
0.139787	0.022331	0.013706	0.046387	0.021727		0.518104	0.023842	0.024602	0.027601	0.028028
0.139876	0.022328	0.013707	0.046391	0.021722		0.518433	0.023809	0.02461	0.027571	0.028043
0.139964	0.022326	0.013704	0.04637	0.021722		0.518762	0.023825	0.024581	0.027589	0.028046
0.140053	0.022323	0.0137	0.04637	0.021719		0.519092	0.023834	0.024589	0.027592	0.028043
0.140142	0.02232	0.013694	0.046368	0.021718		0.519421	0.023848	0.024602	0.027566	0.02806
0.140231	0.022315	0.013692	0.046364	0.021714		0.51975	0.023855	0.02461	0.027473	0.028073
0.14032	0.022316	0.013684	0.046366	0.021716		0.520079	0.023864	0.024615	0.027487	0.028038
0.140409	0.02231	0.013681	0.04637	0.02171		0.520408	0.023867	0.024618	0.027484	0.028052
0.140497	0.022307	0.013678	0.046374	0.021708		0.520737	0.023865	0.024541	0.027465	0.028045
0.140586	0.022309	0.013676	0.046372	0.021704		0.521066	0.023823	0.024553	0.027475	0.028052
0.140675	0.022303	0.013677	0.046373	0.021701		0.521396	0.02363	0.023928	0.02749	0.028062
0.140764	0.022299	0.013674	0.046364	0.021696		0.521725	0.023641	0.023917	0.027463	0.02804
0.140853	0.0223	0.013672	0.04636	0.021693		0.522054	0.023617	0.023929	0.02744	0.028055
0.140941	0.02229	0.013668	0.046351	0.021688		0.522383	0.023619	0.023939	0.027431	0.028066
0.14103	0.022291	0.013662	0.046352	0.021687		0.522712	0.023628	0.023948	0.027425	0.028068
0.141119	0.022287	0.013661	0.046327	0.02168		0.523041	0.023621	0.023928	0.027413	0.02808
0.141208	0.022279	0.013658	0.046327	0.02168		0.523371	0.023596	0.023865	0.027431	0.028066
0.141297	0.022276	0.013655	0.04633	0.021657		0.5237	0.023603	0.023872	0.027427	0.028068
0.141385	0.02227	0.013653	0.046319	0.021655		0.524029	0.023557	0.023884	0.027421	0.028077
0.141474	0.022269	0.01365	0.046317	0.021654		0.524358	0.023327	0.023897	0.027336	0.028082
0.141563	0.022212	0.013647	0.046317	0.021651		0.524687	0.02334	0.023842	0.027341	0.028089
0.141652	0.022208	0.013646	0.046314	0.021646		0.525016	0.023314	0.02385	0.027295	0.028101
0.141741	0.022207	0.013641	0.046308	0.021643		0.525346	0.023117	0.023807	0.027229	0.028068
0.141829	0.022205	0.013638	0.046305	0.021643		0.525675	0.023117	0.023816	0.027243	0.028085
0.141918	0.022204	0.013639	0.046303	0.02164		0.526004	0.023123	0.023817	0.027204	0.028103
0.142007	0.022199	0.013635	0.046298	0.02163		0.526333	0.023128	0.023802	0.02717	0.028054
0.142096	0.022196	0.013633	0.046293	0.021626		0.526662	0.023126	0.02381	0.027182	0.028069
0.142185	0.022191	0.013629	0.046291	0.021622		0.526991	0.023063	0.023805	0.027072	0.028063
0.142274	0.022186	0.013626	0.046292	0.021615		0.527321	0.023052	0.023815	0.027072	0.028049
0.142362	0.022177	0.013621	0.046288	0.021613		0.52765	0.022985	0.023823	0.027085	0.028022
0.142451	0.022175	0.013616	0.04628	0.021601		0.527979	0.022917	0.023814	0.027095	0.028041
0.14254	0.022176	0.013614	0.046274	0.021583		0.528308	0.02292	0.023825	0.027028	0.028051
0.142629	0.022174	0.013612	0.046268	0.021581		0.528637	0.022905	0.023835	0.027037	0.02803
0.142718	0.022169	0.013611	0.046251	0.021582		0.528966	0.022917	0.023837	0.027042	0.028031
0.142806	0.022163	0.01361	0.046255	0.021579		0.529296	0.022933	0.023829	0.02706	0.028036
0.142895	0.022158	0.013604	0.046254	0.021577		0.529625	0.022925	0.023831	0.027049	0.028054
0.142984	0.022155	0.013602	0.046248	0.021575		0.529954	0.02292	0.023834	0.027047	0.028072
0.143073	0.022153	0.013601	0.04623	0.021571		0.530283	0.022922	0.023835	0.027053	0.028072
0.143162	0.022151	0.013596	0.046234	0.021567		0.530612	0.022937	0.023843	0.027066	0.028083
0.14325	0.022151	0.013596	0.046228	0.021563		0.530941	0.022888	0.023858	0.027076	0.028096
0.143339	0.022152	0.013593	0.046219	0.021559		0.531271	0.022312	0.023869	0.027088	0.028105
0.143428	0.022151	0.01359	0.046217	0.021555		0.5316	0.022327	0.023858	0.0271	0.028096
0.143517	0.022152	0.013584	0.046208	0.021541		0.531929	0.022328	0.023852	0.027097	0.028101
0.143606	0.022151	0.013583	0.046202	0.021537		0.532258	0.022144	0.023841	0.027097	0.028119
0.143694	0.022152	0.013584	0.046201	0.021531		0.532587	0.022156	0.023848	0.027092	0.028132
0.143783	0.02215	0.013582	0.046205	0.021532		0.532916	0.022153	0.02385	0.027068	0.02814
0.143872	0.022143	0.013572	0.04621	0.021529		0.533246	0.022122	0.023794	0.027082	0.028138
0.143961	0.022142	0.013564	0.046198	0.021525		0.533575	0.022135	0.02376	0.027085	0.028097
0.14405	0.022138	0.013558	0.046194	0.021521		0.533904	0.022135	0.023765	0.027103	0.028093
0.144139	0.022139	0.013555	0.046191	0.021517		0.534233	0.022134	0.023753	0.027102	0.028111
0.144227	0.022138	0.013549	0.046186	0.02152		0.534562	0.022115	0.023743	0.027086	0.02813
0.144316	0.022134	0.013547	0.046183	0.021515		0.534891	0.022113	0.023759	0.027039	0.028109
0.144405	0.022131	0.013546	0.046177	0.021512		0.535221	0.022117	0.023755	0.027046	0.028118
0.144494	0.022126	0.013541	0.046173	0.021509		0.53555	0.022104	0.023756	0.027044	0.028117
0.144583	0.022124	0.013538	0.046174	0.021503		0.535879	0.022095	0.023765	0.027042	0.028127
0.144671	0.022124	0.013533	0.046174	0.021497		0.536208	0.022087	0.023777	0.027006	0.028145
0.14476	0.022116	0.013531	0.04617	0.021491		0.536537	0.022068	0.023772	0.027011	0.028148
0.144849	0.022113	0.013527	0.046172	0.02146		0.536866	0.02207	0.023788	0.027019	0.028129
0.144938	0.022111	0.013524	0.046166	0.021459		0.537196	0.022053	0.02378	0.027034	0.02814
0.145027	0.022109	0.013523	0.046161	0.021455		0.537525	0.02204	0.023794	0.027047	0.028131
0.145115	0.0221	0.013519	0.046156	0.021454		0.537854	0.022043	0.023793	0.027038	0.028149
0.145204	0.022011	0.013516	0.046156	0.021449		0.538183	0.022057	0.023803	0.027038	0.028169
0.145293	0.022009	0.013513	0.046126	0.021448		0.538512	0.022053	0.023816	0.026988	0.028166
0.145382	0.021999	0.013505	0.046122	0.021443		0.538841	0.022054	0.023831	0.026999	0.027491
0.145471	0.021996	0.0135	0.046118	0.021439		0.539171	0.022054	0.023773	0.027007	0.027504
0.14556	0.021995	0.013497	0.046117	0.021437		0.5395	0.022069	0.023761	0.027007	0.02752
0.145648	0.02199	0.01349	0.046117	0.021437		0.539829	0.022062	0.023761	0.027015	0.027517
0.145737	0.02199	0.013488	0.046117	0.021437		0.540158	0.021965	0.023721	0.026987	0.027536
0.145826	0.021992	0.013485	0.046112	0.021438		0.540487	0.021962	0.023732	0.027006	0.027554
0.145915	0.021993	0.013479	0.04604	0.021435		0.540816	0.021974	0.023722	0.027017	0.027565
0.146004	0.021991	0.013475	0.046043	0.021371		0.541145	0.02198	0.023661	0.027007	0.027568
0.146092	0.021985	0.013473	0.046037	0.021367		0.541475	0.021973	0.023678	0.027018	0.027556
0.146181	0.021981	0.013474	0.046016	0.021366		0.541804	0.021983	0.023687	0.027018	0.027572
0.14627	0.021978	0.013472	0.046015	0.021365		0.542133	0.021973	0.023695	0.027018	0.027573
0.146359	0.021973	0.013468	0.046018	0.021357		0.542462	0.02198	0.023627	0.027025	0.027582
0.146448	0.021972	0.013467	0.046017	0.021351		0.542791	0.02199	0.023621	0.026946	0.027591
0.146536	0.021971	0.013465	0.04602	0.021348		0.54312	0.022002	0.023621	0.026936	0.027609
0.146625	0.021973	0.013464	0.046023	0.021345		0.54345	0.022004	0.023633	0.02694	0.027606
0.146714	0.021975	0.013463	0.046019	0.021343		0.543779	0.022009	0.023633	0.026958	0.027484
0.146803	0.021972	0.013462	0.046016	0.021344		0.544108	0.022006	0.023647	0.026725	0.027438
0.146892	0.021969	0.013457	0.046015	0.02134		0.544437	0.022021	0.023636	0.026728	0.027426
0.14698	0.02197	0.013454	0.046011	0.021338		0.544766	0.022016	0.023412	0.026694	0.027418
0.147069	0.021968	0.013452	0.046006	0.021335		0.545095	0.021997	0.02341	0.026677	0.027425
0.147158	0.021967	0.013447	0.046009	0.021334		0.545425	0.021979	0.023425	0.026683	0.027428
0.147247	0.021969	0.013447	0.046007	0.02133		0.545754	0.021957	0.023414	0.02655	0.027408
0.147336	0.02197	0.013443	0.046009	0.021327		0.546083	0.021969	0.023429	0.026442	0.027387
0.147425	0.021961	0.013438	0.046009	0.021324		0.546412	0.021967	0.02342	0.026447	0.027399
0.147513	0.021957	0.013438	0.046004	0.021321		0.546741	0.021929	0.023417	0.02644	0.027388
0.147602	0.02195	0.013436	0.045987	0.021317		0.54707	0.021936	0.023378	0.026451	0.027394
0.147691	0.021944	0.013433	0.045987	0.021312		0.5474	0.021937	0.023388	0.026457	0.027406
0.14778	0.021946	0.01343	0.045987	0.021308		0.547729	0.021872	0.023335	0.026468	0.027405
0.147869	0.021942	0.01343	0.045986	0.021305		0.548058	0.021837	0.023319	0.026483	0.0274
0.147957	0.021942	0.013426	0.045985	0.021302		0.548387	0.021845	0.023325	0.026489	0.027414
0.148046	0.021942	0.013424	0.045983	0.021298		0.548716	0.021857	0.023332	0.026501	0.027354
0.148135	0.021924	0.013423	0.045978	0.021293		0.549045	0.021861	0.023331	0.026511	0.027372
0.148224	0.021925	0.013421	0.04597	0.021292		0.549375	0.021841	0.023334	0.026519	0.027377
0.148313	0.021922	0.013418	0.045971	0.02129		0.549704	0.021844	0.023333	0.026519	0.027396
0.148401	0.021921	0.013414	0.04597	0.021283		0.550033	0.021851	0.023344	0.026494	0.027416
0.14849	0.021922	0.013411	0.045961	0.02128		0.550362	0.021847	0.023335	0.026491	0.02743
0.148579	0.021916	0.013407	0.045957	0.021278		0.550691	0.021849	0.023343	0.026503	0.027426
0.148668	0.021911	0.013402	0.045948	0.021276		0.55102	0.021855	0.023358	0.026498	0.027415
0.148757	0.021908	0.013399	0.045945	0.02127		0.55135	0.021853	0.023373	0.026495	0.027406
0.148845	0.021904	0.013397	0.045945	0.021272		0.551679	0.021727	0.023381	0.026483	0.027417
0.148934	0.021901	0.013394	0.045944	0.021269		0.552008	0.021739	0.023375	0.02647	0.027417
0.149023	0.021901	0.013391	0.045941	0.021266		0.552337	0.021739	0.02338	0.026489	0.027419
0.149112	0.021902	0.013386	0.04594	0.021263		0.552666	0.021701	0.023372	0.026501	0.027376
0.149201	0.021897	0.013382	0.045938	0.02125		0.552995	0.02171	0.023369	0.026483	0.027313
0.14929	0.021894	0.013377	0.04593	0.021248		0.553325	0.021716	0.023384	0.026442	0.027305
0.149378	0.021893	0.013372	0.045922	0.021244		0.553654	0.021729	0.023393	0.026453	0.02732
0.149467	0.021892	0.01337	0.045923	0.021236		0.553983	0.021727	0.023387	0.02645	0.027327
0.149556	0.021884	0.013366	0.045923	0.021233		0.554312	0.02172	0.02338	0.026444	0.027336
0.149645	0.021883	0.013366	0.045915	0.021204		0.554641	0.021722	0.023392	0.026456	0.027343
0.149734	0.021883	0.013365	0.045913	0.021202		0.55497	0.021728	0.023409	0.026468	0.027227
0.149822	0.021871	0.013363	0.045913	0.021173		0.5553	0.021734	0.02341	0.026477	0.027221
0.149911	0.021869	0.013358	0.045915	0.021166		0.555629	0.021708	0.023366	0.026483	0.02684
0.15	0.021866	0.013356	0.045885	0.021164		0.555958	0.021718	0.023363	0.026476	0.026806
0.150089	0.021867	0.013355	0.045885	0.021162		0.556287	0.021728	0.023367	0.026488	0.026817
0.150178	0.021865	0.013353	0.045845	0.021161		0.556616	0.021729	0.023378	0.026485	0.026831
0.150266	0.021867	0.01335	0.045838	0.021153		0.556945	0.021724	0.023377	0.026496	0.026814
0.150355	0.021866	0.013345	0.045831	0.021145		0.557275	0.021701	0.023374	0.026513	0.0268
0.150444	0.021865	0.013343	0.045832	0.021139		0.557604	0.021682	0.023383	0.026529	0.026786
0.150533	0.021861	0.013337	0.045826	0.021136		0.557933	0.021679	0.023352	0.026534	0.026794
0.150622	0.021863	0.013338	0.045813	0.021137		0.558262	0.021682	0.023365	0.026551	0.026778
0.15071	0.021863	0.013334	0.045814	0.021133		0.558591	0.021676	0.023372	0.026562	0.026767
0.150799	0.021861	0.013331	0.045815	0.02112		0.55892	0.021673	0.023385	0.026554	0.026751
0.150888	0.021862	0.013329	0.045813	0.021076		0.55925	0.021685	0.0234	0.02657	0.026765
0.150977	0.021859	0.013328	0.045817	0.021075		0.559579	0.021691	0.02341	0.026587	0.026242
0.151066	0.021859	0.013324	0.045819	0.02106		0.559908	0.021678	0.023421	0.026406	0.026233
0.151155	0.021853	0.013321	0.045821	0.021057		0.560237	0.021622	0.023406	0.026409	0.026229
0.151243	0.021849	0.013318	0.045801	0.021054		0.560566	0.021628	0.023422	0.026425	0.026206
0.151332	0.021849	0.013317	0.045793	0.021052		0.560895	0.021635	0.023389	0.026443	0.026114
0.151421	0.021837	0.013314	0.045788	0.021043		0.561224	0.021638	0.023391	0.026458	0.026089
0.15151	0.021835	0.01331	0.045787	0.021038		0.561554	0.021621	0.023345	0.026471	0.026105
0.151599	0.021832	0.013308	0.045789	0.021032		0.561883	0.021633	0.023359	0.026468	0.026123
0.151687	0.021831	0.013305	0.045773	0.021027		0.562212	0.021641	0.023323	0.026439	0.026123
0.151776	0.021829	0.013305	0.045775	0.02102		0.562541	0.021648	0.023323	0.026448	0.026121
0.151865	0.021827	0.013303	0.045763	0.021015		0.56287	0.021656	0.023314	0.026457	0.02613
0.151954	0.021827	0.013301	0.045596	0.021012		0.563199	0.021663	0.023327	0.026464	0.026134
0.152043	0.021824	0.013298	0.045549	0.021006		0.563529	0.021674	0.02326	0.026467	0.026135
0.152131	0.02182	0.013294	0.045551	0.021004		0.563858	0.021677	0.023276	0.026468	0.026153
0.15222	0.02181	0.013293	0.045553	0.021001		0.564187	0.021661	0.023293	0.026485	0.026171
0.152309	0.021809	0.013291	0.045553	0.020997		0.564516	0.021649	0.023309	0.026489	0.026179
0.152398	0.021806	0.013281	0.045551	0.020975		0.564845	0.021656	0.023314	0.026478	0.026185
0.152487	0.021806	0.013279	0.045549	0.020971		0.565174	0.021669	0.023322	0.026465	0.026174
0.152575	0.021801	0.013274	0.04555	0.020968		0.565504	0.02168	0.02333	0.026421	0.026106
0.152664	0.021799	0.013274	0.045549	0.020966		0.565833	0.021682	0.023346	0.026377	0.026122
0.152753	0.0218	0.013267	0.04555	0.020963		0.566162	0.021685	0.023361	0.026384	0.026132
0.152842	0.021801	0.013265	0.04536	0.020962		0.566491	0.021442	0.023359	0.026329	0.026135
0.152931	0.021794	0.013262	0.045365	0.020959		0.56682	0.021437	0.02323	0.02629	0.026118
0.15302	0.021739	0.013258	0.045359	0.020958		0.567149	0.02143	0.02308	0.026299	0.026129
0.153108	0.02174	0.013256	0.045363	0.020955		0.567479	0.021421	0.023044	0.026301	0.026093
0.153197	0.021741	0.013252	0.045358	0.020952		0.567808	0.021431	0.023057	0.026197	0.026082
0.153286	0.021743	0.013249	0.045356	0.02095		0.568137	0.021436	0.023064	0.026184	0.026088
0.153375	0.021735	0.013243	0.045333	0.02095		0.568466	0.021435	0.023015	0.0262	0.02609
0.153464	0.021726	0.013241	0.04532	0.020951		0.568795	0.021432	0.023014	0.026202	0.026105
0.153552	0.021727	0.013238	0.045311	0.020948		0.569124	0.021273	0.023027	0.02622	0.026072
0.153641	0.021723	0.013233	0.045316	0.020943		0.569454	0.021278	0.022854	0.026217	0.026061
0.15373	0.021709	0.013233	0.045308	0.02094		0.569783	0.021294	0.02285	0.026215	0.026078
0.153819	0.021684	0.013233	0.0453	0.02094		0.570112	0.021303	0.022853	0.026216	0.026079
0.153908	0.021676	0.013234	0.045295	0.020929		0.570441	0.021318	0.022642	0.026175	0.026088
0.153996	0.021658	0.013231	0.045297	0.020924		0.57077	0.021308	0.022623	0.026165	0.026077
0.154085	0.021657	0.013228	0.045298	0.020925		0.571099	0.021312	0.022639	0.026176	0.025911
0.154174	0.021654	0.013226	0.045296	0.02092		0.571429	0.021319	0.022655	0.02615	0.025915
0.154263	0.021649	0.013221	0.045293	0.02092		0.571758	0.021316	0.022656	0.02609	0.025927
0.154352	0.02165	0.013219	0.045292	0.02092		0.572087	0.021331	0.022654	0.026094	0.025932
0.15444	0.021641	0.013213	0.045283	0.020921		0.572416	0.021337	0.022668	0.02609	0.025907
0.154529	0.021634	0.013211	0.045287	0.02092		0.572745	0.021345	0.022661	0.026102	0.02586
0.154618	0.021631	0.013207	0.045288	0.020916		0.573074	0.021304	0.022634	0.026116	0.025859
0.154707	0.021631	0.013196	0.045284	0.020917		0.573404	0.021319	0.022626	0.026121	0.025756
0.154796	0.021626	0.013197	0.04528	0.020913		0.573733	0.021319	0.022543	0.026118	0.025649
0.154885	0.021622	0.013196	0.045277	0.02091		0.574062	0.021324	0.022553	0.026136	0.025663
0.154973	0.021617	0.013189	0.045212	0.020907		0.574391	0.021309	0.022548	0.026134	0.025679
0.155062	0.021613	0.013186	0.045201	0.0209		0.57472	0.021308	0.022563	0.026131	0.025692
0.155151	0.021605	0.013186	0.045202	0.02089		0.575049	0.021277	0.022576	0.02611	0.025697
0.15524	0.021603	0.013185	0.045194	0.020882		0.575379	0.02129	0.022572	0.02609	0.025639
0.155329	0.021599	0.013179	0.045193	0.020879		0.575708	0.021292	0.02258	0.026105	0.025619
0.155417	0.021594	0.013177	0.045191	0.020879		0.576037	0.021305	0.022596	0.026109	0.025628
0.155506	0.021592	0.013175	0.045187	0.020878		0.576366	0.021289	0.022605	0.026121	0.025641
0.155595	0.021588	0.013169	0.04519	0.020866		0.576695	0.02126	0.0226	0.02614	0.025624
0.155684	0.021586	0.013166	0.045191	0.020866		0.577024	0.021229	0.022584	0.02616	0.025625
0.155773	0.021583	0.013162	0.045174	0.02086		0.577354	0.021186	0.022593	0.026124	0.025644
0.155861	0.021578	0.013159	0.045174	0.02085		0.577683	0.021151	0.022605	0.026142	0.025661
0.15595	0.021576	0.013156	0.045174	0.020837		0.578012	0.021159	0.022599	0.026125	0.025614
0.156039	0.021568	0.013157	0.045171	0.020831		0.578341	0.021169	0.02256	0.026132	0.025624
0.156128	0.021564	0.013154	0.045164	0.020825		0.57867	0.021168	0.02256	0.026136	0.025628
0.156217	0.021556	0.013153	0.045166	0.020819		0.578999	0.021182	0.022563	0.026128	0.025632
0.156306	0.021554	0.013149	0.04516	0.020815		0.579329	0.02118	0.022574	0.026144	0.025643
0.156394	0.021554	0.013142	0.045164	0.0208		0.579658	0.021196	0.022571	0.026162	0.025628
0.156483	0.02155	0.013136	0.045167	0.020798		0.579987	0.021187	0.022575	0.026126	0.025579
0.156572	0.021543	0.013134	0.045169	0.020799		0.580316	0.021197	0.022574	0.026141	0.025525
0.156661	0.021542	0.013132	0.045167	0.020795		0.580645	0.0212	0.022569	0.02614	0.025508
0.15675	0.021534	0.01313	0.045169	0.020793		0.580974	0.021135	0.022573	0.026138	0.025524
0.156838	0.021528	0.013131	0.045167	0.020795		0.581303	0.021136	0.022577	0.026153	0.025508
0.156927	0.02152	0.01313	0.045166	0.020791		0.581633	0.021134	0.022594	0.026157	0.025507
0.157016	0.021515	0.013119	0.045162	0.02078		0.581962	0.02107	0.02261	0.026175	0.0255
0.157105	0.021509	0.013119	0.045158	0.020774		0.582291	0.021076	0.022612	0.026173	0.025481
0.157194	0.021504	0.013118	0.045147	0.020765		0.58262	0.021067	0.022615	0.026161	0.025484
0.157282	0.021495	0.013112	0.045147	0.020762		0.582949	0.021082	0.022631	0.02617	0.025497
0.157371	0.021477	0.013104	0.045132	0.02076		0.583278	0.02109	0.022624	0.02618	0.025397
0.15746	0.021475	0.013104	0.045132	0.020758		0.583608	0.020884	0.022589	0.026004	0.025392
0.157549	0.021475	0.013101	0.045121	0.020756		0.583937	0.020895	0.022601	0.026019	0.0254
0.157638	0.021471	0.013096	0.045125	0.020754		0.584266	0.020909	0.022604	0.026037	0.025402
0.157726	0.021462	0.013093	0.04511	0.020747		0.584595	0.020922	0.02261	0.025987	0.025422
0.157815	0.021451	0.013093	0.044974	0.020738		0.584924	0.020921	0.022624	0.025987	0.025432
0.157904	0.021446	0.013091	0.044976	0.020731		0.585253	0.020914	0.022593	0.025968	0.025425
0.157993	0.021441	0.01309	0.044906	0.020727		0.585583	0.020906	0.022586	0.025978	0.025442
0.158082	0.021437	0.013085	0.044894	0.020728		0.585912	0.020914	0.022591	0.025951	0.025454
0.158171	0.021436	0.013082	0.044895	0.020721		0.586241	0.020928	0.022606	0.025895	0.025471
0.158259	0.021433	0.013079	0.044846	0.020719		0.58657	0.020938	0.022292	0.025851	0.02548
0.158348	0.021428	0.013074	0.044843	0.020715		0.586899	0.020906	0.022304	0.025865	0.025497
0.158437	0.021428	0.013071	0.044838	0.020716		0.587228	0.020912	0.022312	0.025875	0.025495
0.158526	0.021419	0.013069	0.044834	0.020711		0.587558	0.020925	0.022315	0.025827	0.025515
0.158615	0.021417	0.013067	0.044811	0.020708		0.587887	0.020917	0.022276	0.025837	0.025523
0.158703	0.021417	0.013065	0.044809	0.020705		0.588216	0.020908	0.02226	0.025849	0.025527
0.158792	0.021412	0.013059	0.044812	0.020699		0.588545	0.020917	0.022271	0.02585	0.025517
0.158881	0.02141	0.013056	0.044809	0.020696		0.588874	0.020919	0.022274	0.02587	0.025493
0.15897	0.021404	0.013053	0.044809	0.020695		0.589203	0.020925	0.022264	0.025866	0.025462
0.159059	0.021399	0.013052	0.04481	0.020692		0.589533	0.020939	0.022263	0.025882	0.025441
0.159147	0.021399	0.013047	0.04481	0.020687		0.589862	0.020953	0.022273	0.025875	0.025438
0.159236	0.021398	0.013043	0.044808	0.020683		0.590191	0.020962	0.022278	0.025872	0.025452
0.159325	0.021396	0.013039	0.044806	0.020683		0.59052	0.020978	0.022291	0.025887	0.025471
0.159414	0.021386	0.013038	0.044806	0.020674		0.590849	0.02099	0.022288	0.025908	0.025491
0.159503	0.02138	0.013033	0.044803	0.020672		0.591178	0.020976	0.022302	0.025926	0.025476
0.159591	0.021372	0.01303	0.044803	0.020663		0.591508	0.020989	0.0223	0.02594	0.025464
0.15968	0.021368	0.013027	0.044805	0.020661		0.591837	0.020983	0.022313	0.025898	0.025479
0.159769	0.02137	0.013027	0.044805	0.020655		0.592166	0.02099	0.022316	0.02589	0.02549
0.159858	0.021369	0.013025	0.044804	0.020653		0.592495	0.021007	0.022326	0.025871	0.02549
0.159947	0.02137	0.013022	0.044799	0.02065		0.592824	0.021017	0.022326	0.025872	0.025507
0.160036	0.021371	0.013022	0.044801	0.02065		0.593153	0.021011	0.02234	0.025837	0.025504
0.160124	0.021371	0.013021	0.044798	0.020647		0.593483	0.021017	0.022356	0.025857	0.025521
0.160213	0.021362	0.013019	0.044792	0.020642		0.593812	0.021021	0.022333	0.025825	0.025504
0.160302	0.021345	0.013016	0.044796	0.020639		0.594141	0.021026	0.022323	0.025785	0.025524
0.160391	0.021342	0.01301	0.044797	0.020635		0.59447	0.021006	0.02232	0.025803	0.02554
0.16048	0.021338	0.013007	0.044798	0.020634		0.594799	0.020986	0.022313	0.025821	0.025534
0.160568	0.021332	0.013006	0.044784	0.020632		0.595128	0.020969	0.022314	0.025841	0.025547
0.160657	0.021329	0.013004	0.044787	0.020631		0.595458	0.020915	0.022269	0.025787	0.025516
0.160746	0.021322	0.013003	0.044786	0.020629		0.595787	0.020919	0.02218	0.025753	0.02553
0.160835	0.021323	0.013	0.044785	0.020624		0.596116	0.020927	0.022171	0.025767	0.025528
0.160924	0.021314	0.013	0.044764	0.020622		0.596445	0.020933	0.022181	0.025766	0.025546
0.161012	0.021308	0.012999	0.044746	0.020621		0.596774	0.020933	0.021915	0.025782	0.025556
0.161101	0.021303	0.013	0.044711	0.020622		0.597103	0.02093	0.021828	0.025801	0.025563
0.16119	0.021304	0.012999	0.044706	0.020617		0.597433	0.020891	0.021831	0.02579	0.025559
0.161279	0.0213	0.012984	0.044708	0.020559		0.597762	0.020887	0.021829	0.025778	0.025559
0.161368	0.021298	0.012983	0.0447	0.020555		0.598091	0.020902	0.021835	0.025763	0.025575
0.161456	0.021296	0.012981	0.044699	0.020551		0.59842	0.020904	0.021825	0.025684	0.025591
0.161545	0.021287	0.012979	0.044691	0.020548		0.598749	0.020909	0.021797	0.025675	0.025596
0.161634	0.021286	0.012977	0.044685	0.020544		0.599078	0.020923	0.021809	0.025692	0.025609
0.161723	0.021284	0.012975	0.044676	0.020523		0.599408	0.020765	0.021798	0.025712	0.025512
0.161812	0.021281	0.012971	0.044674	0.02051		0.599737	0.020745	0.021812	0.025732	0.025399
0.161901	0.021276	0.012964	0.044668	0.020511		0.600066	0.020757	0.021823	0.025636	0.025411
0.161989	0.021278	0.012962	0.04466	0.020508		0.600395	0.020774	0.021812	0.025644	0.02539
0.162078	0.021274	0.012958	0.044648	0.020506		0.600724	0.020783	0.021813	0.025663	0.025381
0.162167	0.021274	0.012953	0.044645	0.020505		0.601053	0.020774	0.021827	0.025371	0.025242
0.162256	0.02127	0.012952	0.044643	0.020501		0.601382	0.020786	0.021817	0.025356	0.025245
0.162345	0.021269	0.012948	0.044646	0.020502		0.601712	0.020798	0.021772	0.025254	0.025246
0.162433	0.021266	0.012945	0.044644	0.020503		0.602041	0.020807	0.021772	0.02525	0.025129
0.162522	0.021255	0.012941	0.044635	0.020496		0.60237	0.020803	0.021782	0.025259	0.025096
0.162611	0.021253	0.01294	0.044599	0.020489		0.602699	0.0208	0.021796	0.025258	0.025088
0.1627	0.021252	0.012938	0.0446	0.020482		0.603028	0.020816	0.021782	0.025274	0.025092
0.162789	0.021251	0.012934	0.044603	0.02048		0.603357	0.020828	0.021784	0.025294	0.025095
0.162877	0.021248	0.012929	0.044594	0.020478		0.603687	0.020834	0.021784	0.025308	0.025108
0.162966	0.02124	0.012929	0.044594	0.020477		0.604016	0.020846	0.021689	0.025323	0.025107
0.163055	0.021236	0.012925	0.044585	0.020471		0.604345	0.020859	0.021702	0.025325	0.025114
0.163144	0.021233	0.01292	0.044579	0.020466		0.604674	0.020856	0.021711	0.025335	0.025052
0.163233	0.02123	0.012917	0.044582	0.020461		0.605003	0.020844	0.021666	0.025334	0.02506
0.163321	0.02122	0.012915	0.044581	0.020114		0.605332	0.020855	0.021632	0.025328	0.024962
0.16341	0.021164	0.01291	0.044562	0.020109		0.605662	0.020816	0.021623	0.025339	0.024928
0.163499	0.021156	0.012908	0.044551	0.020105		0.605991	0.02083	0.021629	0.025357	0.02494
0.163588	0.021153	0.012903	0.044547	0.020081		0.60632	0.020821	0.021643	0.02537	0.024956
0.163677	0.021152	0.0129	0.044539	0.02008		0.606649	0.020798	0.021618	0.025382	0.024964
0.163766	0.021148	0.012898	0.044541	0.020075		0.606978	0.020808	0.0216	0.025403	0.024963
0.163854	0.021144	0.012893	0.044526	0.020069		0.607307	0.020825	0.021612	0.025378	0.024489
0.163943	0.021139	0.012893	0.044526	0.020065		0.607637	0.020824	0.021602	0.025373	0.024475
0.164032	0.021141	0.012888	0.044529	0.020057		0.607966	0.020823	0.021606	0.025367	0.024491
0.164121	0.02114	0.012886	0.044532	0.02005		0.608295	0.02077	0.021411	0.025355	0.024487
0.16421	0.021136	0.012881	0.044525	0.020049		0.608624	0.020673	0.021422	0.025375	0.024491
0.164298	0.021138	0.012882	0.044515	0.020039		0.608953	0.020681	0.021362	0.025372	0.024494
0.164387	0.021133	0.012879	0.044514	0.020034		0.609282	0.020669	0.021357	0.025366	0.024511
0.164476	0.02113	0.012874	0.044512	0.020027		0.609612	0.020674	0.021347	0.025352	0.024525
0.164565	0.021124	0.012871	0.044501	0.020023		0.609941	0.020683	0.021343	0.025373	0.024543
0.164654	0.021121	0.012868	0.044494	0.020019		0.61027	0.020691	0.021361	0.025249	0.024512
0.164742	0.021116	0.012866	0.044481	0.020018		0.610599	0.020703	0.021377	0.025257	0.024504
0.164831	0.021115	0.012866	0.04448	0.020015		0.610928	0.020708	0.021375	0.025268	0.024517
0.16492	0.021115	0.012867	0.044482	0.020008		0.611257	0.020709	0.021391	0.025166	0.024488
0.165009	0.021116	0.012863	0.044481	0.020005		0.611587	0.02068	0.021397	0.025134	0.024503
0.165098	0.021114	0.012861	0.044483	0.020003		0.611916	0.020692	0.021394	0.025132	0.024514
0.165187	0.021111	0.012857	0.044478	0.019999		0.612245	0.020708	0.021173	0.025084	0.024535
0.165275	0.021109	0.012856	0.044476	0.019996		0.612574	0.020713	0.02117	0.0251	0.024526
0.165364	0.021102	0.012853	0.04448	0.019994		0.612903	0.020729	0.021184	0.025085	0.024523
0.165453	0.021101	0.012849	0.044465	0.019986		0.613232	0.020734	0.021189	0.0251	0.024519
0.165542	0.021103	0.012842	0.044452	0.01998		0.613562	0.020741	0.021174	0.025079	0.024536
0.165631	0.021094	0.012838	0.044455	0.019979		0.613891	0.020732	0.021161	0.025052	0.024534
0.165719	0.021092	0.012833	0.044452	0.019978		0.61422	0.020741	0.021162	0.025062	0.024549
0.165808	0.021091	0.012831	0.044454	0.019973		0.614549	0.020735	0.021146	0.025073	0.024552
0.165897	0.021089	0.012831	0.044453	0.019969		0.614878	0.020749	0.021163	0.025067	0.024555
0.165986	0.021088	0.012832	0.044451	0.019959		0.615207	0.020758	0.021152	0.025077	0.024567
0.166075	0.021087	0.012831	0.044442	0.019953		0.615537	0.020774	0.021164	0.025087	0.024587
0.166163	0.021087	0.012829	0.044442	0.019954		0.615866	0.020769	0.021125	0.025082	0.024573
0.166252	0.021087	0.012825	0.044442	0.019952		0.616195	0.020766	0.021138	0.025087	0.024586
0.166341	0.02108	0.012825	0.044441	0.01995		0.616524	0.020769	0.021153	0.025098	0.024596
0.16643	0.021078	0.012822	0.044442	0.019945		0.616853	0.020741	0.021137	0.025114	0.024608
0.166519	0.021075	0.012818	0.044442	0.019939		0.617182	0.020733	0.021142	0.025129	0.024546
0.166607	0.021023	0.012818	0.044436	0.01993		0.617512	0.020729	0.021132	0.025143	0.024473
0.166696	0.02102	0.012815	0.044438	0.019926		0.617841	0.020724	0.021123	0.025163	0.024475
0.166785	0.021017	0.012814	0.044436	0.019926		0.61817	0.02074	0.021135	0.025162	0.024488
0.166874	0.021015	0.012813	0.044434	0.019923		0.618499	0.020501	0.021119	0.02515	0.024495
0.166963	0.021007	0.01281	0.044427	0.019918		0.618828	0.020482	0.021127	0.025148	0.02451
0.167052	0.021004	0.012805	0.044429	0.019915		0.619157	0.02046	0.021142	0.025155	0.024507
0.16714	0.021	0.012806	0.044427	0.019911		0.619487	0.020451	0.021133	0.025169	0.02451
0.167229	0.020999	0.012804	0.044425	0.019906		0.619816	0.020446	0.021072	0.025186	0.024442
0.167318	0.020993	0.012801	0.044424	0.019902		0.620145	0.020459	0.021076	0.025196	0.024458
0.167407	0.020986	0.012798	0.044402	0.019902		0.620474	0.020467	0.021082	0.0252	0.02447
0.167496	0.020987	0.012796	0.044397	0.019895		0.620803	0.020483	0.021028	0.025207	0.024484
0.167584	0.020989	0.012796	0.044395	0.019865		0.621132	0.020458	0.020994	0.025216	0.024501
0.167673	0.020988	0.012794	0.044394	0.019863		0.621461	0.020469	0.020998	0.025218	0.024506
0.167762	0.020987	0.012794	0.044396	0.019862		0.621791	0.020442	0.021006	0.025215	0.024512
0.167851	0.020986	0.01279	0.044399	0.019859		0.62212	0.020447	0.020995	0.02523	0.024513
0.16794	0.020978	0.012791	0.044392	0.019858		0.622449	0.020451	0.020983	0.025244	0.024531
0.168028	0.020972	0.01279	0.044374	0.019854		0.622778	0.020465	0.020775	0.02526	0.02454
0.168117	0.020973	0.012789	0.044375	0.019853		0.623107	0.02048	0.020792	0.025161	0.023812
0.168206	0.020968	0.012785	0.044371	0.019852		0.623436	0.020482	0.02079	0.025162	0.023828
0.168295	0.02097	0.012782	0.044345	0.019844		0.623766	0.020492	0.020741	0.025159	0.023828
0.168384	0.020964	0.012779	0.044335	0.019844		0.624095	0.020492	0.020751	0.025153	0.023839
0.168472	0.020966	0.012778	0.044333	0.019839		0.624424	0.020469	0.020766	0.025155	0.023837
0.168561	0.02096	0.012774	0.04433	0.019834		0.624753	0.020481	0.020772	0.025137	0.023826
0.16865	0.020959	0.01277	0.044334	0.01983		0.625082	0.020492	0.020784	0.024775	0.023828
0.168739	0.020959	0.012771	0.04433	0.01983		0.625411	0.020473	0.020802	0.024777	0.023844
0.168828	0.020949	0.012769	0.044322	0.019831		0.625741	0.020464	0.020817	0.024757	0.02384
0.168917	0.020946	0.012765	0.044323	0.019828		0.62607	0.020449	0.02082	0.024759	0.023838
0.169005	0.020947	0.012764	0.044324	0.019824		0.626399	0.020442	0.020802	0.024756	0.023845
0.169094	0.020937	0.012762	0.044327	0.019822		0.626728	0.02046	0.020816	0.024745	0.023856
0.169183	0.020931	0.012761	0.04429	0.01982		0.627057	0.020459	0.020813	0.024717	0.023873
0.169272	0.020928	0.01276	0.04428	0.019811		0.627386	0.02045	0.020813	0.024723	0.023841
0.169361	0.020928	0.01276	0.044269	0.019806		0.627716	0.020448	0.020816	0.024738	0.023818
0.169449	0.020925	0.012758	0.044261	0.019802		0.628045	0.020449	0.020829	0.024731	0.023832
0.169538	0.020922	0.012757	0.044265	0.019799		0.628374	0.020439	0.020846	0.02475	0.023842
0.169627	0.020921	0.012757	0.044269	0.019801		0.628703	0.02044	0.020824	0.02477	0.023856
0.169716	0.020919	0.012758	0.044264	0.0198		0.629032	0.020458	0.020812	0.024778	0.023875
0.169805	0.020913	0.012756	0.044266	0.019798		0.629361	0.02044	0.020814	0.024788	0.023877
0.169893	0.020893	0.012752	0.04427	0.019798		0.629691	0.020429	0.020822	0.024779	0.023882
0.169982	0.020888	0.01275	0.044155	0.019793		0.63002	0.020416	0.02084	0.024792	0.023874
0.170071	0.020883	0.012746	0.044159	0.019791		0.630349	0.020433	0.020848	0.024807	0.023847
0.17016	0.020876	0.012742	0.044162	0.019785		0.630678	0.020451	0.020863	0.024766	0.023854
0.170249	0.020872	0.012741	0.044162	0.019785		0.631007	0.020439	0.020835	0.024699	0.023838
0.170337	0.020867	0.012735	0.044166	0.019782		0.631336	0.020401	0.020842	0.024721	0.023856
0.170426	0.020863	0.012734	0.044169	0.019777		0.631666	0.020411	0.02082	0.024707	0.023826
0.170515	0.020857	0.012734	0.044169	0.019778		0.631995	0.020415	0.020814	0.024728	0.023843
0.170604	0.020853	0.012731	0.044165	0.019776		0.632324	0.020423	0.020787	0.024738	0.023858
0.170693	0.020851	0.012727	0.044165	0.019775		0.632653	0.02044	0.020764	0.024722	0.023871
0.170782	0.020849	0.01272	0.044168	0.019769		0.632982	0.020436	0.020778	0.024741	0.02387
0.17087	0.020844	0.012719	0.044171	0.019769		0.633311	0.020427	0.020759	0.02473	0.023856
0.170959	0.020839	0.012716	0.044174	0.019768		0.633641	0.02043	0.020665	0.024702	0.023861
0.171048	0.020836	0.012715	0.044177	0.019746		0.63397	0.020423	0.020667	0.024724	0.023879
0.171137	0.020833	0.012712	0.044169	0.019742		0.634299	0.020409	0.020683	0.024737	0.023877
0.171226	0.020832	0.012712	0.044172	0.01974		0.634628	0.020417	0.020677	0.024757	0.023891
0.171314	0.020826	0.012713	0.044164	0.019738		0.634957	0.020428	0.02068	0.024752	0.023901
0.171403	0.020826	0.012708	0.044163	0.019734		0.635286	0.020438	0.020609	0.024756	0.023888
0.171492	0.020826	0.012705	0.044164	0.01973		0.635616	0.020441	0.020604	0.024759	0.02391
0.171581	0.020828	0.012701	0.044156	0.019721		0.635945	0.020455	0.020621	0.024771	0.023829
0.17167	0.020826	0.012696	0.044158	0.019713		0.636274	0.020458	0.020639	0.024789	0.023765
0.171758	0.020821	0.012695	0.04416	0.019708		0.636603	0.020465	0.020655	0.02476	0.023783
0.171847	0.020821	0.012692	0.044142	0.019708		0.636932	0.02045	0.020669	0.024753	0.023775
0.171936	0.020822	0.012692	0.044145	0.019697		0.637261	0.020451	0.020643	0.024773	0.023788
0.172025	0.020823	0.012687	0.044141	0.019692		0.637591	0.02046	0.020657	0.02478	0.023807
0.172114	0.020822	0.012688	0.044104	0.019691		0.63792	0.020431	0.020641	0.024803	0.023785
0.172202	0.02082	0.012685	0.044093	0.019688		0.638249	0.020413	0.020639	0.024811	0.023796
0.172291	0.020818	0.012683	0.044097	0.019684		0.638578	0.0204	0.020656	0.024796	0.023815
0.17238	0.02082	0.012678	0.044096	0.019679		0.638907	0.02024	0.020615	0.024808	0.023815
0.172469	0.020814	0.012675	0.044046	0.019678		0.639236	0.020251	0.020609	0.024802	0.023811
0.172558	0.020814	0.012675	0.044032	0.019668		0.639566	0.02024	0.020565	0.02481	0.023795
0.172647	0.020811	0.012673	0.044034	0.019664		0.639895	0.019593	0.020571	0.024821	0.023789
0.172735	0.020806	0.012672	0.04403	0.019614		0.640224	0.019587	0.020515	0.02482	0.023806
0.172824	0.020804	0.012669	0.044028	0.019611		0.640553	0.019584	0.020462	0.024834	0.023797
0.172913	0.020798	0.012667	0.044012	0.019608		0.640882	0.019527	0.02046	0.024847	0.02378
0.173002	0.020799	0.012667	0.044014	0.019601		0.641211	0.01954	0.020438	0.024862	0.023792
0.173091	0.020794	0.012664	0.04401	0.019596		0.64154	0.019551	0.020429	0.024864	0.023802
0.173179	0.020795	0.012661	0.044002	0.019595		0.64187	0.019559	0.020434	0.024882	0.023821
0.173268	0.020793	0.01266	0.044004	0.019593		0.642199	0.019565	0.020447	0.024904	0.023837
0.173357	0.020793	0.012656	0.043996	0.019594		0.642528	0.019567	0.020462	0.024883	0.023755
0.173446	0.020789	0.012654	0.043991	0.019588		0.642857	0.019574	0.020464	0.024903	0.023767
0.173535	0.020782	0.012649	0.043994	0.019587		0.643186	0.019585	0.020449	0.024888	0.02375
0.173623	0.020779	0.012645	0.043998	0.019583		0.643515	0.019597	0.020465	0.0249	0.023767
0.173712	0.020776	0.012644	0.043996	0.01958		0.643845	0.019579	0.020479	0.024905	0.023771
0.173801	0.020776	0.012642	0.043999	0.019578		0.644174	0.019594	0.020473	0.0249	0.023773
0.17389	0.020772	0.012641	0.043998	0.019575		0.644503	0.019588	0.020463	0.02466	0.023785
0.173979	0.020763	0.012638	0.043996	0.019574		0.644832	0.019601	0.02048	0.024656	0.0238
0.174067	0.020764	0.012633	0.043997	0.019575		0.645161	0.019615	0.02048	0.024657	0.023807
0.174156	0.020762	0.012631	0.043983	0.019572		0.64549	0.019597	0.020485	0.024624	0.023807
0.174245	0.020759	0.012625	0.04398	0.019574		0.64582	0.019614	0.020482	0.024633	0.023826
0.174334	0.020753	0.012623	0.043973	0.019567		0.646149	0.019625	0.020477	0.024628	0.023844
0.174423	0.020752	0.012621	0.043973	0.019567		0.646478	0.019626	0.020474	0.024634	0.023837
0.174512	0.02075	0.012619	0.04397	0.019564		0.646807	0.019597	0.020467	0.024623	0.023859
0.1746	0.020741	0.012615	0.043974	0.019565		0.647136	0.019603	0.020465	0.024509	0.023849
0.174689	0.020735	0.012611	0.043971	0.019564		0.647465	0.019602	0.020481	0.024516	0.023851
0.174778	0.020734	0.012608	0.04397	0.019561		0.647795	0.019574	0.020488	0.02452	0.023843
0.174867	0.020729	0.012607	0.043963	0.01956		0.648124	0.019559	0.020467	0.024447	0.023862
0.174956	0.020728	0.012604	0.043963	0.019556		0.648453	0.019567	0.020485	0.024458	0.023854
0.175044	0.020723	0.012602	0.043956	0.019555		0.648782	0.01957	0.020504	0.024456	0.023808
0.175133	0.020724	0.0126	0.043948	0.019549		0.649111	0.019579	0.020445	0.024403	0.023829
0.175222	0.020716	0.012596	0.043937	0.019548		0.64944	0.019587	0.020456	0.024366	0.023851
0.175311	0.020716	0.012595	0.043941	0.019547		0.64977	0.019603	0.020469	0.024375	0.023863
0.1754	0.020707	0.01259	0.043944	0.019543		0.650099	0.019611	0.020478	0.023569	0.023866
0.175488	0.020696	0.012586	0.043946	0.019543		0.650428	0.019628	0.020497	0.022663	0.02386
0.175577	0.020693	0.012587	0.043943	0.019537		0.650757	0.019641	0.02051	0.022664	0.023769
0.175666	0.020688	0.012584	0.043937	0.019536		0.651086	0.019638	0.02052	0.022592	0.023661
0.175755	0.020681	0.012585	0.043936	0.019533		0.651415	0.019627	0.020507	0.022564	0.023672
0.175844	0.02068	0.012582	0.043936	0.019531		0.651745	0.01964	0.020513	0.022558	0.023655
0.175933	0.020681	0.01258	0.043935	0.019527		0.652074	0.019628	0.020524	0.02257	0.023638
0.176021	0.02068	0.012578	0.043932	0.019522		0.652403	0.019512	0.020534	0.022569	0.023658
0.17611	0.020678	0.012574	0.043936	0.019515		0.652732	0.019518	0.020548	0.02257	0.023657
0.176199	0.020679	0.01257	0.043938	0.01951		0.653061	0.019515	0.020566	0.022576	0.023647
0.176288	0.020674	0.012565	0.04393	0.019507		0.65339	0.019526	0.020577	0.022567	0.023659
0.176377	0.020659	0.012562	0.043923	0.019503		0.65372	0.019544	0.020568	0.022552	0.023665
0.176465	0.020661	0.012558	0.04392	0.019502		0.654049	0.01951	0.020573	0.022564	0.023666
0.176554	0.020657	0.012556	0.043918	0.019495		0.654378	0.019503	0.020555	0.022508	0.023657
0.176643	0.020657	0.012552	0.043903	0.01949		0.654707	0.019499	0.020569	0.022517	0.023672
0.176732	0.020659	0.012551	0.043899	0.019491		0.655036	0.01951	0.020587	0.022531	0.02369
0.176821	0.02066	0.012548	0.043898	0.019488		0.655365	0.019512	0.020599	0.02255	0.023667
0.176909	0.020661	0.012546	0.04384	0.019487		0.655695	0.019529	0.020572	0.022569	0.023644
0.176998	0.020653	0.012546	0.043827	0.019486		0.656024	0.01954	0.020589	0.022585	0.023658
0.177087	0.02065	0.012545	0.043824	0.019483		0.656353	0.019401	0.020574	0.022605	0.02365
0.177176	0.020649	0.012543	0.043809	0.019483		0.656682	0.019359	0.020566	0.022608	0.023666
0.177265	0.020647	0.012543	0.043804	0.019482		0.657011	0.019355	0.020571	0.022619	0.023687
0.177353	0.020643	0.012542	0.043793	0.019479		0.65734	0.019346	0.020548	0.022618	0.023699
[truncated: 9,149 more rows]

## Sheet: Figure S12b
Alloy-GMAE				FG-GMAE				OCD-GMAE
Graph encoder in AdsMT	Spearman			Graph encoder in AdsMT	Spearman			Graph encoder in AdsMT	Spearman
GemNet-OC	0.999967			GemNet-OC	0.998884			GemNet-OC	0.998911
AdsGT	0.99943			AdsGT	0.997498			AdsGT	0.997792
eSCN	0.998716			eSCN	0.999552			eSCN	0.997642
ET	0.999224			ET	0.982944			ET	0.993855

## Sheet: Figure S13a
Alloy-GMAE						FG-GMAE						OCD-GMAE
expected cumulative distribution	GemNet-OC observed cumulative distribution	AdsGT observed cumulative distribution	eSCN observed cumulative distribution	ET observed cumulative distribution		expected cumulative distribution	GemNet-OC observed cumulative distribution	AdsGT observed cumulative distribution	eSCN observed cumulative distribution	ET observed cumulative distribution		expected cumulative distribution	GemNet-OC observed cumulative distribution	AdsGT observed cumulative distribution	eSCN observed cumulative distribution	ET observed cumulative distribution
0	0	0	0	0		0	0	0	0	0		0	0	0	0	0
0.010101	0.010657	0.009769	0.013321	0.007105		0.010101	0.016447	0.009868	0.019737	0.016447		0.010101	0	0	0.020408	0
0.020202	0.022202	0.017762	0.029307	0.01865		0.020202	0.039474	0.016447	0.036184	0.029605		0.020202	0.030612	0.010204	0.020408	0
0.030303	0.035524	0.029307	0.035524	0.029307		0.030303	0.052632	0.023026	0.049342	0.039474		0.030303	0.05102	0.030612	0.05102	0
0.040404	0.048845	0.042629	0.040853	0.040853		0.040404	0.065789	0.026316	0.0625	0.046053		0.040404	0.05102	0.05102	0.081633	0.010204
0.050505	0.059503	0.049734	0.047069	0.050622		0.050505	0.075658	0.055921	0.075658	0.059211		0.050505	0.071429	0.061224	0.081633	0.020408
0.060606	0.069272	0.060391	0.061279	0.066607		0.060606	0.095395	0.065789	0.088816	0.069079		0.060606	0.071429	0.071429	0.102041	0.020408
0.070707	0.083481	0.071936	0.065719	0.073712		0.070707	0.115132	0.075658	0.105263	0.092105		0.070707	0.071429	0.112245	0.112245	0.030612
0.080808	0.092362	0.081705	0.071936	0.086146		0.080808	0.118421	0.078947	0.108553	0.105263		0.080808	0.071429	0.122449	0.112245	0.030612
0.090909	0.100355	0.10302	0.081705	0.095027		0.090909	0.128289	0.088816	0.115132	0.108553		0.090909	0.081633	0.122449	0.122449	0.05102
0.10101	0.109236	0.110124	0.092362	0.104796		0.10101	0.131579	0.105263	0.121711	0.115132		0.10101	0.081633	0.132653	0.122449	0.061224
0.111111	0.12167	0.120782	0.102131	0.111012		0.111111	0.151316	0.115132	0.138158	0.131579		0.111111	0.091837	0.153061	0.122449	0.071429
0.121212	0.133215	0.128774	0.111012	0.124334		0.121212	0.171053	0.125	0.148026	0.151316		0.121212	0.102041	0.163265	0.132653	0.091837
0.131313	0.139432	0.143872	0.122558	0.133215		0.131313	0.177632	0.138158	0.167763	0.164474		0.131313	0.102041	0.173469	0.153061	0.112245
0.141414	0.150089	0.162522	0.133215	0.149201		0.141414	0.200658	0.164474	0.180921	0.184211		0.141414	0.112245	0.183673	0.163265	0.132653
0.151515	0.154529	0.174067	0.148313	0.165187		0.151515	0.220395	0.177632	0.194079	0.207237		0.151515	0.112245	0.183673	0.173469	0.142857
0.161616	0.161634	0.186501	0.157194	0.174956		0.161616	0.236842	0.200658	0.207237	0.217105		0.161616	0.122449	0.183673	0.183673	0.142857
0.171717	0.171403	0.197158	0.164298	0.188277		0.171717	0.240132	0.207237	0.213816	0.226974		0.171717	0.122449	0.193878	0.193878	0.153061
0.181818	0.180284	0.21048	0.175844	0.198046		0.181818	0.243421	0.220395	0.233553	0.236842		0.181818	0.132653	0.22449	0.204082	0.163265
0.191919	0.193606	0.220249	0.182948	0.206039		0.191919	0.25	0.240132	0.256579	0.236842		0.191919	0.132653	0.234694	0.204082	0.163265
0.20202	0.203375	0.227353	0.192718	0.213144		0.20202	0.273026	0.25	0.273026	0.25		0.20202	0.142857	0.244898	0.204082	0.163265
0.212121	0.208703	0.238011	0.203375	0.223801		0.212121	0.279605	0.259868	0.282895	0.253289		0.212121	0.153061	0.265306	0.22449	0.163265
0.222222	0.221137	0.256661	0.218472	0.235346		0.222222	0.282895	0.273026	0.289474	0.266447		0.222222	0.163265	0.27551	0.234694	0.173469
0.232323	0.238899	0.267318	0.224689	0.25222		0.232323	0.289474	0.282895	0.292763	0.276316		0.232323	0.163265	0.27551	0.234694	0.183673
0.242424	0.255773	0.276199	0.230018	0.256661		0.242424	0.309211	0.289474	0.299342	0.282895		0.242424	0.173469	0.295918	0.265306	0.193878
0.252525	0.267318	0.286856	0.237123	0.272647		0.252525	0.309211	0.305921	0.309211	0.299342		0.252525	0.183673	0.295918	0.265306	0.204082
0.262626	0.276199	0.295737	0.245115	0.282416		0.262626	0.322368	0.319079	0.319079	0.309211		0.262626	0.193878	0.326531	0.27551	0.204082
0.272727	0.287744	0.306394	0.258437	0.288632		0.272727	0.332237	0.328947	0.328947	0.315789		0.272727	0.214286	0.336735	0.27551	0.214286
0.282828	0.297513	0.316163	0.269094	0.305506		0.282828	0.345395	0.338816	0.335526	0.319079		0.282828	0.214286	0.346939	0.285714	0.22449
0.292929	0.304618	0.323268	0.280639	0.313499		0.292929	0.355263	0.342105	0.345395	0.325658		0.292929	0.22449	0.367347	0.285714	0.234694
0.30303	0.31794	0.334813	0.288632	0.325933		0.30303	0.368421	0.358553	0.348684	0.342105		0.30303	0.22449	0.367347	0.295918	0.244898
0.313131	0.327709	0.34103	0.29929	0.337478		0.313131	0.384868	0.371711	0.365132	0.355263		0.313131	0.22449	0.367347	0.306122	0.265306
0.323232	0.337478	0.347247	0.307282	0.347247		0.323232	0.384868	0.388158	0.378289	0.375		0.323232	0.234694	0.387755	0.316327	0.285714
0.333333	0.341918	0.354352	0.317052	0.35524		0.333333	0.391447	0.398026	0.388158	0.384868		0.333333	0.234694	0.387755	0.336735	0.295918
0.343434	0.349911	0.365897	0.324156	0.358792		0.343434	0.407895	0.421053	0.398026	0.398026		0.343434	0.255102	0.387755	0.346939	0.306122
0.353535	0.358792	0.374778	0.330373	0.369449		0.353535	0.411184	0.427632	0.398026	0.414474		0.353535	0.285714	0.387755	0.346939	0.316327
0.363636	0.366785	0.380107	0.339254	0.377442		0.363636	0.421053	0.434211	0.407895	0.424342		0.363636	0.295918	0.397959	0.346939	0.316327
0.373737	0.372114	0.388988	0.345471	0.384547		0.373737	0.434211	0.444079	0.414474	0.4375		0.373737	0.316327	0.408163	0.367347	0.336735
0.383838	0.379218	0.397869	0.354352	0.396092		0.383838	0.4375	0.450658	0.421053	0.444079		0.383838	0.326531	0.438776	0.377551	0.346939
0.393939	0.390764	0.40675	0.364121	0.408526		0.393939	0.450658	0.453947	0.4375	0.457237		0.393939	0.326531	0.438776	0.377551	0.357143
0.40404	0.401421	0.416519	0.373002	0.421847		0.40404	0.453947	0.463816	0.453947	0.463816		0.40404	0.326531	0.44898	0.377551	0.357143
0.414141	0.412078	0.428064	0.382771	0.435169		0.414141	0.457237	0.476974	0.460526	0.467105		0.414141	0.326531	0.44898	0.377551	0.367347
0.424242	0.416519	0.435169	0.396092	0.44849		0.424242	0.467105	0.486842	0.476974	0.473684		0.424242	0.326531	0.44898	0.387755	0.377551
0.434343	0.424512	0.446714	0.403197	0.455595		0.434343	0.473684	0.503289	0.476974	0.486842		0.434343	0.336735	0.459184	0.387755	0.377551
0.444444	0.435169	0.454707	0.41119	0.463588		0.444444	0.496711	0.506579	0.476974	0.493421		0.444444	0.336735	0.459184	0.387755	0.397959
0.454545	0.443162	0.46714	0.424512	0.473357		0.454545	0.503289	0.509868	0.486842	0.503289		0.454545	0.346939	0.459184	0.397959	0.428571
0.464646	0.457371	0.475133	0.431616	0.480462		0.464646	0.506579	0.513158	0.5	0.513158		0.464646	0.377551	0.469388	0.418367	0.428571
0.474747	0.468028	0.491119	0.441385	0.5		0.474747	0.516447	0.532895	0.523026	0.516447		0.474747	0.387755	0.469388	0.418367	0.428571
0.484848	0.476021	0.505329	0.451155	0.512433		0.484848	0.519737	0.536184	0.536184	0.526316		0.484848	0.397959	0.489796	0.428571	0.438776
0.494949	0.492007	0.511545	0.460924	0.523091		0.494949	0.523026	0.549342	0.539474	0.539474		0.494949	0.397959	0.489796	0.469388	0.44898
0.505051	0.500888	0.517762	0.474245	0.539076		0.505051	0.529605	0.5625	0.546053	0.546053		0.505051	0.397959	0.530612	0.479592	0.479592
0.515152	0.512433	0.530195	0.484902	0.55151		0.515152	0.549342	0.5625	0.552632	0.546053		0.515152	0.408163	0.530612	0.479592	0.479592
0.525253	0.51865	0.542629	0.496448	0.559503		0.525253	0.555921	0.569079	0.565789	0.575658		0.525253	0.438776	0.530612	0.489796	0.5
0.535354	0.530195	0.549734	0.507993	0.569272		0.535354	0.569079	0.572368	0.572368	0.582237		0.535354	0.44898	0.540816	0.520408	0.510204
0.545455	0.534636	0.558615	0.515986	0.573712		0.545455	0.582237	0.582237	0.575658	0.585526		0.545455	0.44898	0.571429	0.540816	0.510204
0.555556	0.544405	0.565719	0.522202	0.584369		0.555556	0.595395	0.595395	0.588816	0.588816		0.555556	0.44898	0.571429	0.55102	0.510204
0.565657	0.55151	0.578153	0.530195	0.587922		0.565657	0.605263	0.605263	0.598684	0.592105		0.565657	0.459184	0.581633	0.561224	0.520408
0.575758	0.561279	0.586146	0.542629	0.595027		0.575758	0.605263	0.605263	0.615132	0.598684		0.575758	0.479592	0.602041	0.571429	0.520408
0.585859	0.569272	0.595915	0.550622	0.604796		0.585859	0.608553	0.605263	0.615132	0.611842		0.585859	0.479592	0.612245	0.571429	0.520408
0.59596	0.579929	0.604796	0.563943	0.619005		0.59596	0.611842	0.615132	0.631579	0.628289		0.59596	0.489796	0.612245	0.591837	0.520408
0.606061	0.590586	0.611901	0.571048	0.633215		0.606061	0.611842	0.621711	0.638158	0.631579		0.606061	0.5	0.622449	0.632653	0.530612
0.616162	0.597691	0.62167	0.581705	0.642096		0.616162	0.618421	0.631579	0.641447	0.641447		0.616162	0.510204	0.632653	0.642857	0.540816
0.626263	0.604796	0.631439	0.591474	0.648313		0.626263	0.618421	0.638158	0.648026	0.654605		0.626263	0.520408	0.632653	0.653061	0.55102
0.636364	0.611901	0.64032	0.609236	0.653641		0.636364	0.625	0.641447	0.661184	0.654605		0.636364	0.520408	0.632653	0.663265	0.561224
0.646465	0.623446	0.650089	0.617229	0.662522		0.646465	0.634868	0.648026	0.671053	0.657895		0.646465	0.530612	0.642857	0.663265	0.561224
0.656566	0.632327	0.659858	0.622558	0.668739		0.656566	0.648026	0.651316	0.674342	0.664474		0.656566	0.530612	0.642857	0.673469	0.561224
0.666667	0.643872	0.674067	0.631439	0.67762		0.666667	0.648026	0.661184	0.684211	0.671053		0.666667	0.540816	0.663265	0.683673	0.561224
0.676768	0.650977	0.682948	0.637655	0.683837		0.676768	0.654605	0.661184	0.690789	0.690789		0.676768	0.561224	0.683673	0.683673	0.561224
0.686869	0.661634	0.690941	0.641208	0.691829		0.686869	0.657895	0.664474	0.690789	0.690789		0.686869	0.571429	0.683673	0.693878	0.561224
0.69697	0.668739	0.697158	0.649201	0.699822		0.69697	0.657895	0.667763	0.700658	0.690789		0.69697	0.571429	0.714286	0.72449	0.571429
0.707071	0.675844	0.705151	0.653641	0.708703		0.707071	0.657895	0.674342	0.707237	0.703947		0.707071	0.571429	0.734694	0.734694	0.571429
0.717172	0.682948	0.711368	0.65897	0.715808		0.717172	0.680921	0.6875	0.723684	0.710526		0.717172	0.581633	0.734694	0.734694	0.602041
0.727273	0.691829	0.719361	0.669627	0.722913		0.727273	0.680921	0.694079	0.736842	0.710526		0.727273	0.602041	0.755102	0.734694	0.612245
0.737374	0.69627	0.730018	0.674067	0.728242		0.737374	0.694079	0.700658	0.736842	0.710526		0.737374	0.612245	0.755102	0.734694	0.622449
0.747475	0.708703	0.739787	0.683837	0.73357		0.747475	0.703947	0.703947	0.736842	0.717105		0.747475	0.622449	0.765306	0.734694	0.632653
0.757576	0.713144	0.744227	0.689165	0.742451		0.757576	0.720395	0.710526	0.740132	0.726974		0.757576	0.622449	0.77551	0.734694	0.632653
0.767677	0.727353	0.750444	0.692718	0.75222		0.767677	0.720395	0.720395	0.740132	0.733553		0.767677	0.632653	0.785714	0.744898	0.663265
0.777778	0.737123	0.754885	0.702487	0.753108		0.777778	0.730263	0.726974	0.743421	0.733553		0.777778	0.653061	0.806122	0.744898	0.673469
0.787879	0.74778	0.762877	0.712256	0.757549		0.787879	0.730263	0.726974	0.753289	0.740132		0.787879	0.673469	0.836735	0.744898	0.693878
0.79798	0.755773	0.771758	0.721137	0.762877		0.79798	0.733553	0.726974	0.756579	0.740132		0.79798	0.683673	0.836735	0.744898	0.734694
0.808081	0.765542	0.777975	0.726465	0.768206		0.808081	0.736842	0.740132	0.766447	0.753289		0.808081	0.693878	0.836735	0.744898	0.734694
0.818182	0.771758	0.787744	0.738011	0.775311		0.818182	0.746711	0.759868	0.769737	0.756579		0.818182	0.704082	0.846939	0.755102	0.744898
0.828283	0.781528	0.794849	0.746892	0.782416		0.828283	0.773026	0.766447	0.776316	0.759868		0.828283	0.714286	0.846939	0.765306	0.755102
0.838384	0.790409	0.807282	0.753996	0.788632		0.838384	0.782895	0.773026	0.782895	0.766447		0.838384	0.714286	0.857143	0.765306	0.785714
0.848485	0.801066	0.817052	0.769094	0.79929		0.848485	0.786184	0.782895	0.786184	0.773026		0.848485	0.72449	0.857143	0.785714	0.785714
0.858586	0.81794	0.825933	0.776199	0.808171		0.858586	0.789474	0.792763	0.796053	0.779605		0.858586	0.734694	0.857143	0.795918	0.785714
0.868687	0.821492	0.832149	0.782416	0.816163		0.868687	0.789474	0.802632	0.796053	0.786184		0.868687	0.734694	0.877551	0.806122	0.806122
0.878788	0.829485	0.838366	0.791297	0.825044		0.878788	0.796053	0.809211	0.805921	0.789474		0.878788	0.734694	0.877551	0.816327	0.826531
0.888889	0.838366	0.844583	0.809947	0.827709		0.888889	0.799342	0.819079	0.809211	0.792763		0.888889	0.734694	0.887755	0.846939	0.826531
0.89899	0.844583	0.85524	0.815275	0.837478		0.89899	0.815789	0.822368	0.819079	0.796053		0.89899	0.744898	0.897959	0.867347	0.836735
0.909091	0.850799	0.860568	0.823268	0.849023		0.909091	0.819079	0.828947	0.828947	0.8125		0.909091	0.744898	0.897959	0.877551	0.846939
0.919192	0.857904	0.868561	0.83659	0.858792		0.919192	0.845395	0.845395	0.842105	0.819079		0.919192	0.755102	0.908163	0.887755	0.846939
0.929293	0.863233	0.87389	0.848135	0.864121		0.929293	0.848684	0.855263	0.848684	0.835526		0.929293	0.755102	0.908163	0.918367	0.846939
0.939394	0.870337	0.880995	0.862345	0.872114		0.939394	0.851974	0.865132	0.865132	0.848684		0.939394	0.795918	0.908163	0.928571	0.857143
0.949495	0.884547	0.890764	0.865897	0.882771		0.949495	0.858553	0.875	0.881579	0.855263		0.949495	0.806122	0.908163	0.928571	0.867347
0.959596	0.893428	0.89698	0.87833	0.89254		0.959596	0.861842	0.881579	0.884868	0.865132		0.959596	0.826531	0.908163	0.938776	0.877551
0.969697	0.903197	0.90675	0.890764	0.904085		0.969697	0.861842	0.884868	0.888158	0.871711		0.969697	0.836735	0.908163	0.94898	0.897959
0.979798	0.912078	0.920071	0.905861	0.912078		0.979798	0.875	0.891447	0.898026	0.878289		0.979798	0.867347	0.918367	0.969388	0.897959
0.989899	0.926288	0.934281	0.920959	0.926288		0.989899	0.884868	0.901316	0.917763	0.888158		0.989899	0.877551	0.959184	0.969388	0.938776
1	1	1	1	1		1	1	1	1	1		1	1	1	1	1

[truncated: 1 more sheets: Figure S13b]
